# Supplementary material for: Ethyl (2E,4E)-5-(3-bromo­phenyl­sulfon­yl)penta-2,4-dienoate
Source: Acta Crystallogr Sect E Struct Rep Online. 2013 Mar 6;69(Pt 4):o488. doi: 10.1107/S1600536813005771 (PMC3629522; doi:10.1107/S1600536813005771)
Supplement: Supplementary file 2 [file e-69-0o488-Isup2.hkl]

#
# h,k,l, Fc-squared, Fo-squared, sigma(Fo-squared) and status flag
#
data_I
_shelx_title ' RAGUVARMAN4 in C2/c'
_shelx_refln_list_code          4
_shelx_F_calc_maximum      441.38
_exptl_crystal_F_000      1392.00
_reflns_d_resolution_high  0.7553
 
loop_
 _symmetry_equiv_pos_as_xyz
 'x, y, z'
 '-x, y, -z+1/2'
 'x+1/2, y+1/2, z'
 '-x+1/2, y+1/2, -z+1/2'
 '-x, -y, -z'
 'x, -y, z-1/2'
 '-x+1/2, -y+1/2, -z'
 'x+1/2, -y+1/2, z-1/2'
 
_cell_length_a    27.8830
_cell_length_b     6.0010
_cell_length_c    17.2560
_cell_angle_alpha  90.000
_cell_angle_beta   94.020
_cell_angle_gamma  90.000
 
_shelx_F_squared_multiplier     1.000
 
loop_
 _refln_index_h
 _refln_index_k
 _refln_index_l
 _refln_F_squared_calc
 _refln_F_squared_meas
 _refln_F_squared_sigma
 _refln_observed_status
   4   0   0     3204.47     3248.33    111.03 o
   6   0   0   186849.31   180938.80   2788.73 o
   8   0   0   194817.58   197393.20   3246.03 o
  10   0   0       71.73      109.15     16.52 o
  12   0   0    24648.87    24938.05    440.76 o
  14   0   0    29904.45    32285.56    482.22 o
  16   0   0      236.52      174.87     31.13 o
  18   0   0    15263.09    14833.27    258.61 o
  20   0   0     2772.12     3025.14     83.81 o
  22   0   0       21.17       49.18     37.39 o
  24   0   0     1422.47     1402.46     64.83 o
  26   0   0     2638.69     2708.44    127.76 o
  28   0   0       45.63       36.15     59.92 o
  30   0   0      122.12      136.20     66.79 o
  32   0   0      346.50      447.99    110.36 o
  34   0   0       45.61       75.04    114.03 o
  36   0   0       81.00       79.44    113.40 o
   3   1   0      256.51      293.92      8.66 o
   5   1   0    17005.44    16953.03    249.87 o
   7   1   0    64602.13    67039.30    831.09 o
   9   1   0    49771.64    53176.54    620.24 o
  11   1   0     5104.29     4925.31     65.18 o
  13   1   0     2023.42     2354.52     38.92 o
  15   1   0    16927.93    15783.80    206.46 o
  17   1   0     8939.74     8877.06    115.33 o
  19   1   0     1656.62     1837.16     38.30 o
  21   1   0     1396.93     1338.25     43.12 o
  23   1   0     3069.14     2957.83     65.75 o
  25   1   0      107.45      241.63     53.54 o
  27   1   0       24.83       57.77     44.95 o
  29   1   0       78.45       81.23     52.22 o
  31   1   0      257.54      426.74     63.33 o
  33   1   0       59.07       -6.96     59.19 o
  35   1   0       30.01      125.85     67.41 o
   0   2   0     6871.24     7961.65    251.74 o
   2   2   0     4022.31     4810.00     95.00 o
   4   2   0       19.06        4.84      7.44 o
   6   2   0     1338.15     1421.60     26.93 o
   8   2   0      294.76      226.72      9.54 o
  10   2   0     3912.50     4011.04     61.06 o
  12   2   0       51.93       82.88     13.30 o
  14   2   0       74.99       48.86     14.64 o
  16   2   0       72.08       69.58     17.03 o
  18   2   0       11.61        0.65     20.42 o
  20   2   0       17.28       -2.37     25.89 o
  22   2   0        7.49       43.90     26.64 o
  24   2   0       43.56       -7.97     31.85 o
  26   2   0      309.33      374.25     47.12 o
  28   2   0      151.67      218.61     47.07 o
  30   2   0       15.00      -20.16     63.94 o
  32   2   0       88.72       83.52    116.47 o
  34   2   0      113.48       70.01     65.56 o
   1   3   0     1565.36     1498.83     58.59 o
   3   3   0    10149.30    11351.80    220.54 o
   5   3   0       79.69      102.45     14.32 o
   7   3   0      826.95      961.24     39.14 o
   9   3   0     4602.96     5008.60    112.51 o
  11   3   0     1154.43     1285.87     42.02 o
  13   3   0     1269.69     1235.56     35.92 o
  15   3   0      924.42      912.37     25.17 o
  17   3   0      850.97      881.69     41.92 o
  19   3   0      344.57      379.72     34.76 o
  21   3   0      147.38      139.96     31.33 o
  23   3   0        2.08      -31.52     31.52 o
  25   3   0       33.88       80.07     47.18 o
  27   3   0       10.24      -27.61     42.00 o
  29   3   0       82.88        7.08     71.10 o
  31   3   0       78.16      -19.54     90.95 o
  33   3   0        7.56        5.89     98.53 o
   0   4   0     2139.74     1982.71     87.83 o
   2   4   0      148.29      165.02     17.72 o
   4   4   0       75.20       35.83     18.79 o
   6   4   0      159.09      128.89     18.73 o
   8   4   0      431.61      396.27     30.64 o
  10   4   0      581.19      516.52     62.67 o
  12   4   0      521.06      591.93     90.34 o
  14   4   0     1148.52     1128.67     34.66 o
  16   4   0       54.72       45.48     23.10 o
  18   4   0      151.18       73.30     35.95 o
  20   4   0       21.35       62.13     40.80 o
  22   4   0      515.29      415.37     47.65 o
  24   4   0      105.29       99.01     46.83 o
  26   4   0        0.95       96.67     52.39 o
  28   4   0      152.72      144.18     69.31 o
  30   4   0       43.96      -25.32     67.70 o
   1   5   0      696.54      702.24     34.53 o
   3   5   0     2490.73     2599.54     83.22 o
   5   5   0     1536.23     1422.63     83.22 o
   7   5   0      482.22      504.11     60.79 o
   9   5   0     5787.14     6107.85    244.83 o
  11   5   0       54.10       75.88     55.97 o
  13   5   0        8.23        1.89     63.51 o
  15   5   0     1046.73     1079.92    101.87 o
  17   5   0      419.65      510.86     45.32 o
  19   5   0       19.80       47.75     49.66 o
  21   5   0      186.46      165.69     50.17 o
  23   5   0      264.13      320.36     59.40 o
  25   5   0      118.54      186.11     59.19 o
  27   5   0       27.08      115.59     77.19 o
   0   6   0     2059.09     2026.28     92.54 o
   2   6   0      755.80      691.03     41.02 o
   4   6   0      427.29      411.94     49.26 o
   6   6   0      594.26      696.12     75.04 o
   8   6   0      740.55      710.79     81.12 o
  10   6   0       38.96       82.23     55.85 o
  12   6   0      466.54      479.98     69.47 o
  14   6   0      566.83      574.08     77.44 o
  16   6   0        0.46       67.27    133.63 o
  18   6   0       77.51       40.04     70.85 o
  20   6   0       74.85      160.64    111.77 o
  22   6   0       23.66       82.72     91.38 o
  24   6   0        0.31       80.25     68.25 o
   1   7   0        6.65       14.61     29.12 o
   3   7   0      152.44      133.44     30.91 o
   5   7   0       75.56        5.35    255.73 o
   7   7   0        2.03      -63.34     90.87 o
   9   7   0       71.29        7.98     66.38 o
  11   7   0       96.38       12.66     69.68 o
  13   7   0        1.92     -154.27    154.27 o
  15   7   0        5.15       -4.13    126.92 o
  17   7   0      138.81      263.57     92.78 o
 -35   1   1       24.99       37.78     83.34 o
 -33   1   1       79.54       97.78     62.14 o
 -31   1   1       77.41       -5.89     54.79 o
 -29   1   1       20.12      -37.08     49.29 o
 -27   1   1      277.56      397.30     45.28 o
 -25   1   1       74.22      215.11     52.67 o
 -23   1   1      955.35     1028.69     40.15 o
 -21   1   1      248.10      317.28     28.52 o
 -19   1   1       85.60      101.56     17.69 o
 -17   1   1       45.33       23.87     15.01 o
 -15   1   1     9569.98     9683.38    115.46 o
 -13   1   1       99.10      125.99     12.53 o
 -11   1   1      892.11      964.52     21.83 o
  -9   1   1    15284.79    16494.11    183.97 o
  -7   1   1    17996.92    19163.23    223.64 o
  -5   1   1    20695.92    21750.87    273.27 o
  -3   1   1    20390.44    21315.44    257.05 o
  -1   1   1    23978.77    25228.11    334.02 o
   1   1   1    15772.65    17083.46    225.45 o
   3   1   1     3420.57     3462.80     39.53 o
   5   1   1    82070.06    84187.31    973.54 o
   7   1   1     9159.41     9510.81    123.05 o
   9   1   1     3563.03     3646.37     51.02 o
  11   1   1    17485.59    16264.81    194.16 o
  13   1   1    24496.88    26200.35    309.09 o
  15   1   1      316.07      276.72     17.51 o
  17   1   1     7348.00     7139.16    102.61 o
  19   1   1     2248.13     2415.50     46.27 o
  21   1   1      751.43      891.95     38.98 o
  23   1   1     4306.64     4138.57    103.93 o
  25   1   1      236.64      299.83     37.59 o
  27   1   1        2.42       28.07     41.86 o
  29   1   1      223.13      268.80     56.70 o
  31   1   1      345.18      375.14     76.10 o
  33   1   1       11.06       70.11     60.25 o
  35   1   1      120.16      177.54     70.19 o
 -34   2   1       16.25       52.23    101.57 o
 -32   2   1      146.43      194.16     61.29 o
 -30   2   1      161.29      152.61     50.74 o
 -28   2   1      361.51      515.60     51.69 o
 -26   2   1       25.20       69.99     41.84 o
 -24   2   1     1574.91     1315.53     67.33 o
 -22   2   1      159.28      232.56     29.67 o
 -20   2   1     2050.07     1896.15     50.82 o
 -18   2   1      584.63      487.83     26.65 o
 -16   2   1      319.10      358.09     19.46 o
 -14   2   1     9436.44    10100.14    133.58 o
 -12   2   1       74.95       94.27     10.95 o
 -10   2   1       50.95       42.11      9.41 o
  -8   2   1    30825.32    30867.24    419.04 o
  -6   2   1    23402.95    25009.41    332.54 o
  -4   2   1      117.23      159.91     10.65 o
  -2   2   1    12041.11    12828.29    209.15 o
   0   2   1    50965.82    51822.42    926.62 o
   2   2   1    11608.38    11583.46    222.27 o
   4   2   1     9983.34    10252.93    153.50 o
   6   2   1     9032.90     9216.01    140.31 o
   8   2   1    18398.96    18524.73    274.94 o
  10   2   1     2081.86     2455.57     41.71 o
  12   2   1    15059.18    14280.49    185.17 o
  14   2   1     3986.25     4033.60     95.33 o
  16   2   1      454.80      458.11     34.36 o
  18   2   1     6388.09     6470.39    135.24 o
  20   2   1     2551.45     2330.41     66.37 o
  22   2   1      385.52      436.58     35.14 o
  24   2   1       17.32       36.36     35.22 o
  26   2   1      601.60      519.07     48.32 o
  28   2   1      531.06      500.83     52.27 o
  30   2   1       60.57       66.28     49.76 o
  32   2   1        4.26       -4.86     66.61 o
  34   2   1       27.68      -37.40     81.00 o
 -33   3   1        4.59        0.89     72.51 o
 -31   3   1       40.44       69.43     73.29 o
 -29   3   1     1024.13     1024.85     60.62 o
 -27   3   1      123.17      128.59     65.14 o
 -25   3   1      327.48      415.33     40.27 o
 -23   3   1     3387.75     3546.26     92.55 o
 -21   3   1      393.29      365.61     32.36 o
 -19   3   1      218.58      252.42     27.51 o
 -17   3   1     5028.42     5140.64     84.96 o
 -15   3   1     9010.55     8789.54    134.37 o
 -13   3   1      104.45       79.33     15.70 o
 -11   3   1     6777.93     6684.33    147.76 o
  -9   3   1     8714.07     8712.46    151.93 o
  -7   3   1     1227.18     1221.01     42.06 o
  -5   3   1     7504.91     7092.39    121.59 o
  -3   3   1     5356.41     4446.11     91.14 o
  -1   3   1     2631.08     2755.98     69.02 o
   1   3   1     8568.33     8762.94    198.12 o
   3   3   1    12302.74    12146.43    235.41 o
   5   3   1     1827.92     1669.99     46.05 o
   7   3   1     2647.29     2895.39     61.96 o
   9   3   1    12631.23    12771.50    217.52 o
  11   3   1     2876.16     2980.32     93.79 o
  13   3   1      916.45     1140.48     53.77 o
  15   3   1     2610.82     2584.05     72.49 o
  17   3   1     1172.06     1050.71     37.18 o
  19   3   1       45.13       56.45     25.81 o
  21   3   1     1506.20     1456.20    101.90 o
  23   3   1      382.34      415.17     40.32 o
  25   3   1       26.86       40.84     35.34 o
  27   3   1      444.40      316.94     48.03 o
  29   3   1       58.57       25.82     74.25 o
  31   3   1       28.38      -22.15    104.95 o
  33   3   1        0.22      -52.59     95.42 o
 -30   4   1       98.07      134.23     95.43 o
 -28   4   1       45.62      160.31     61.18 o
 -26   4   1        6.55       92.71     56.17 o
 -24   4   1       75.56       98.38     45.61 o
 -22   4   1      172.34      164.38     42.18 o
 -20   4   1       59.69       87.39     38.60 o
 -18   4   1      135.44      166.74     35.35 o
 -16   4   1      746.12      763.09     33.69 o
 -14   4   1       27.39       27.52     16.73 o
 -12   4   1     1030.04     1005.01     62.54 o
 -10   4   1      125.90      160.61     44.48 o
  -8   4   1      298.90      333.06     29.26 o
  -6   4   1     3881.00     4108.92     94.47 o
  -4   4   1     1987.99     2135.98     55.47 o
  -2   4   1      327.61      512.94     23.09 o
   0   4   1     8541.23     9303.53    238.96 o
   2   4   1     5123.82     5146.34     93.48 o
   4   4   1     1937.09     2132.87     46.99 o
   6   4   1     5405.31     5253.06    127.95 o
   8   4   1     7692.34     7716.69    163.90 o
  10   4   1      973.57      968.77     57.51 o
  12   4   1     1300.81     1376.28     69.73 o
  14   4   1     7521.41     7039.68    187.25 o
  16   4   1      616.32      618.81     36.55 o
  18   4   1      377.52      458.99     41.02 o
  20   4   1     2485.04     2534.11     88.04 o
  22   4   1      386.25      349.71     51.00 o
  24   4   1       14.62       -1.78     44.29 o
  26   4   1      511.69      576.41     63.26 o
  28   4   1       60.99      181.42     89.60 o
  30   4   1        9.50       88.78     68.79 o
 -27   5   1        1.46      114.79     76.04 o
 -25   5   1        0.37       47.44    107.69 o
 -23   5   1       42.19      102.46     73.01 o
 -21   5   1       51.89      114.13     50.05 o
 -19   5   1        4.98       65.52     43.41 o
 -17   5   1       31.80       23.80     36.13 o
 -15   5   1       18.54      -23.78     57.56 o
 -13   5   1      162.10      211.96     58.63 o
 -11   5   1      464.11      331.48     57.20 o
  -9   5   1       19.53       10.30     45.28 o
  -7   5   1      801.31      808.46     56.03 o
  -5   5   1      333.12      359.39     44.86 o
  -3   5   1      998.37      976.37     78.50 o
  -1   5   1     1158.85      998.17     35.79 o
   1   5   1       10.84       28.04     18.75 o
   3   5   1     1389.01     1283.57     40.69 o
   5   5   1     2177.13     2077.24    101.45 o
   7   5   1       45.00       27.88     46.53 o
   9   5   1      678.24      623.59     67.91 o
  11   5   1     1825.84     1752.14    114.24 o
  13   5   1      129.30       83.01     64.98 o
  15   5   1      672.84      650.04     43.73 o
  17   5   1      535.54      510.78    101.24 o
  19   5   1      168.84      175.31     46.28 o
  21   5   1      266.97      250.32     56.81 o
  23   5   1      209.93      248.29     56.30 o
  25   5   1      175.06      179.36     61.05 o
  27   5   1       60.88      161.14     78.45 o
 -24   6   1       54.20      188.23     66.25 o
 -22   6   1        0.68       40.65     53.28 o
 -20   6   1      207.22      202.88     52.08 o
 -18   6   1      321.40      242.34     46.89 o
 -16   6   1        9.35      -16.99     72.26 o
 -14   6   1      266.88      240.51     72.11 o
 -12   6   1     1134.13     1031.44     84.12 o
 -10   6   1        6.75        5.73    109.94 o
  -8   6   1       22.39      -56.74    104.28 o
  -6   6   1      527.26      338.90     56.04 o
  -4   6   1       19.62      -19.95    100.72 o
  -2   6   1       50.46       -1.35     61.94 o
   0   6   1       81.61       39.74     29.97 o
   2   6   1        7.59       -3.45     16.76 o
   4   6   1      320.12      375.82     32.27 o
   6   6   1      160.64      170.83     57.22 o
   8   6   1        0.18       17.82     59.95 o
  10   6   1      201.16      227.43     72.73 o
  12   6   1      174.94      204.58     77.35 o
  14   6   1       31.00      -34.38     74.62 o
  16   6   1       14.07        8.18     35.05 o
  18   6   1       26.93       40.99     47.65 o
  20   6   1        0.12       16.10     81.03 o
  22   6   1       60.50       58.47     54.07 o
 -17   7   1       22.06       87.95     89.35 o
 -15   7   1      135.06      262.23     90.35 o
 -13   7   1       36.63       51.79    219.25 o
 -11   7   1      110.80       11.73    195.88 o
  -9   7   1       68.73       -4.95    107.22 o
  -7   7   1        0.18      -82.27     82.27 o
  -5   7   1       40.31      152.15     59.96 o
  -3   7   1        7.79       -0.29     26.51 o
  -1   7   1        6.28      -44.12     44.12 o
   1   7   1       46.55      102.71     30.38 o
   3   7   1       17.28       16.10     27.81 o
   5   7   1        9.23      -59.54     95.16 o
   7   7   1       37.78      -27.80     58.87 o
   9   7   1       14.97       88.36     68.17 o
  11   7   1        0.20       18.84     70.52 o
  13   7   1        4.67        2.55     76.95 o
  15   7   1       10.36       29.43    100.40 o
  17   7   1        2.17       52.19    110.88 o
 -36   0   2        1.87       28.30    106.48 o
 -34   0   2      556.65      670.34    116.12 o
 -32   0   2      780.47      838.84     88.09 o
 -30   0   2      291.68      188.07     67.65 o
 -28   0   2     1021.19     1350.65    130.38 o
 -26   0   2     2842.03     2900.52    117.91 o
 -24   0   2     1346.41     1224.45     80.21 o
 -22   0   2     1172.14     1319.41     60.08 o
 -20   0   2     4393.94     4434.77     96.54 o
 -18   0   2     9918.04     9857.16    179.52 o
 -16   0   2    21096.27    21028.28    356.25 o
 -14   0   2     6190.48     5410.19    165.88 o
 -12   0   2     8485.74     8272.17    156.88 o
 -10   0   2     5184.78     5114.49     84.42 o
  -8   0   2    27320.51    27396.65    411.94 o
  -6   0   2    72030.13    78837.23   1170.16 o
  -4   0   2      147.33      188.56      5.70 o
  -2   0   2    12899.21    13412.82    338.21 o
   0   0   2      885.31      724.42     19.12 o
   2   0   2     1610.49     2036.15     42.00 o
   4   0   2      147.75      228.21     14.98 o
   6   0   2     9673.78    10869.84    165.36 o
   8   0   2     3702.67     3781.59     71.09 o
  10   0   2     1248.72     1260.30     49.92 o
  12   0   2     7900.82     7982.17    203.00 o
  14   0   2      832.59      727.98     34.64 o
  16   0   2        7.45        9.15     23.34 o
  18   0   2     3297.65     3523.74    124.50 o
  20   0   2    12276.62    11575.50    243.37 o
  22   0   2      376.45      486.47    117.49 o
  24   0   2     1819.22     1694.20    109.02 o
  26   0   2      391.56      343.32     63.96 o
  28   0   2      424.23      490.93     71.26 o
  30   0   2      418.69      431.32     74.22 o
  32   0   2      132.55      161.07    115.08 o
  34   0   2       70.40      144.00    114.87 o
  36   0   2       47.14     -112.35    112.35 o
 -35   1   2        3.69      -63.57     63.57 o
 -33   1   2        3.34      104.26     60.70 o
 -31   1   2       21.46       57.11     73.59 o
 -29   1   2      297.98      352.94     53.03 o
 -27   1   2       10.72      101.00     37.23 o
 -25   1   2      228.98      344.44     38.53 o
 -23   1   2     5163.97     5245.10     92.69 o
 -21   1   2      310.29      290.66     27.81 o
 -19   1   2      466.90      543.42     22.24 o
 -17   1   2     9273.67     9701.63    194.18 o
 -15   1   2    12256.88    11634.36    136.01 o
 -13   1   2     2931.21     3328.29     46.37 o
 -11   1   2    38947.87    40337.92    441.79 o
  -9   1   2     7488.33     7906.07     86.57 o
  -7   1   2     1877.72     1812.30     22.28 o
  -5   1   2    15678.48    15885.65    227.77 o
  -3   1   2    26789.21    27442.66    281.68 o
  -1   1   2     5529.87     6711.01     80.63 o
   1   1   2     8413.47     9160.06     95.97 o
   3   1   2   111747.18   113402.91   1224.77 o
   5   1   2    18270.72    18599.88    230.02 o
   7   1   2      673.92      612.67     14.52 o
   9   1   2    12876.92    12422.39    150.34 o
  11   1   2    16267.85    15870.29    203.80 o
  13   1   2    10962.74    11478.98    151.93 o
  15   1   2     4624.21     4709.50     71.70 o
  17   1   2     3627.32     3530.40     60.22 o
  19   1   2      795.05      900.66     28.90 o
  21   1   2     1830.48     1644.78     53.25 o
  23   1   2       91.21       80.14     36.78 o
  25   1   2     1017.04     1209.58    120.87 o
  27   1   2      733.71      717.45     47.35 o
  29   1   2      464.24      494.42     62.23 o
  31   1   2      216.95      236.58     61.56 o
  33   1   2       25.65       43.87     65.50 o
  35   1   2      215.82      257.35    128.05 o
 -34   2   2        7.30      -18.43    117.93 o
 -32   2   2       34.11       81.67     82.48 o
 -30   2   2      183.78      199.61     49.93 o
 -28   2   2        1.29       28.44     43.61 o
 -26   2   2       30.14       40.85     40.98 o
 -24   2   2      880.02      936.22     43.42 o
 -22   2   2      296.87      240.00     30.22 o
 -20   2   2      227.29      216.42     28.20 o
 -18   2   2      914.29      968.49     30.92 o
 -16   2   2      146.85      147.25     17.42 o
 -14   2   2     2084.16     2310.26     39.45 o
 -12   2   2     2872.00     2774.57     52.35 o
 -10   2   2      221.18      196.74     11.92 o
  -8   2   2     5630.37     6019.06     69.56 o
  -6   2   2    15469.03    16613.49    193.91 o
  -4   2   2     3546.25     3693.11     45.74 o
  -2   2   2     9605.67    10538.73    154.27 o
   0   2   2    20709.35    21796.22    445.40 o
   2   2   2     4002.50     3584.67     56.09 o
   4   2   2     1774.72     1859.49     43.81 o
   6   2   2    12910.54    13618.32    184.44 o
   8   2   2    12042.38    12205.44    163.91 o
  10   2   2     5241.77     5982.61     88.66 o
  12   2   2    12164.47    12889.39    168.84 o
  14   2   2     5202.80     5411.17     89.87 o
  16   2   2       31.45       36.28     18.30 o
  18   2   2     7714.09     7585.46    195.82 o
  20   2   2     4959.24     4994.74    119.24 o
  22   2   2      289.37      302.19     34.13 o
  24   2   2     1161.83     1034.33     51.84 o
  26   2   2     2442.46     2276.49    111.19 o
  28   2   2       16.15       -3.21     58.78 o
  30   2   2       27.22       25.94     50.24 o
  32   2   2      159.76       89.58     63.60 o
  34   2   2       63.40      -44.90    137.98 o
 -33   3   2       26.98       85.68     61.87 o
 -31   3   2       29.62       37.09     71.62 o
 -29   3   2      220.15      311.48     58.88 o
 -27   3   2       28.33       61.13     80.48 o
 -25   3   2      264.05      232.14     37.94 o
 -23   3   2      357.61      308.23     36.44 o
 -21   3   2      180.25      203.70     33.54 o
 -19   3   2      369.25      391.57     30.52 o
 -17   3   2      822.14      795.49     30.58 o
 -15   3   2        3.28       15.63     16.93 o
 -13   3   2      538.40      551.33     21.38 o
 -11   3   2      162.20      160.28     16.88 o
  -9   3   2      114.75       80.92     13.31 o
  -7   3   2     2393.68     2531.33     41.78 o
  -5   3   2        0.72       -4.30     16.00 o
  -3   3   2        2.98      -17.08     17.08 o
  -1   3   2     6949.98     7621.39    113.34 o
   1   3   2      513.45      542.82     13.87 o
   3   3   2     2808.27     3007.22     55.79 o
   5   3   2     1376.86     1257.55     33.09 o
   7   3   2      982.50     1043.40     30.83 o
   9   3   2      359.96      382.16     18.41 o
  11   3   2      703.44      711.78     22.80 o
  13   3   2       53.02       40.10     13.81 o
  15   3   2      126.57      120.87     15.20 o
  17   3   2      621.82      567.95     27.46 o
  19   3   2        0.48        9.85     26.00 o
  21   3   2      341.96      337.80     53.83 o
  23   3   2       49.86       30.04     34.90 o
  25   3   2      239.72      198.41     40.43 o
  27   3   2       60.47       19.20     49.22 o
  29   3   2        3.84      -62.35     62.35 o
  31   3   2       26.67       -9.96     61.42 o
  33   3   2       57.20      -38.40     60.68 o
 -30   4   2        0.63       86.01     67.53 o
 -28   4   2        0.66        1.59    104.61 o
 -26   4   2        0.65       75.72     47.92 o
 -24   4   2       86.36      161.97     47.38 o
 -22   4   2      219.42      156.37     44.00 o
 -20   4   2       40.43       31.16     38.81 o
 -18   4   2       59.07       13.93     35.83 o
 -16   4   2       51.61       22.53     25.04 o
 -14   4   2       43.21       25.55     17.77 o
 -12   4   2      134.36      138.09     25.91 o
 -10   4   2      262.38      273.08     24.14 o
  -8   4   2       44.42       29.06     27.86 o
  -6   4   2     1397.36     1415.40     43.62 o
  -4   4   2      378.20      405.08     23.03 o
  -2   4   2      818.44      953.50     22.74 o
   0   4   2      340.87      333.52     22.24 o
   2   4   2       60.45       20.49     11.93 o
   4   4   2       63.02       72.16     19.62 o
   6   4   2     2483.22     2516.14     48.02 o
   8   4   2     1022.06      948.32     33.29 o
  10   4   2      272.61      319.85     26.64 o
  12   4   2     4111.67     3745.58    123.40 o
  14   4   2      510.15      531.70     28.33 o
  16   4   2        8.50      -24.53     29.20 o
  18   4   2      336.42      337.94     40.38 o
  20   4   2      872.89      808.38     53.40 o
  22   4   2       37.33      -13.99     45.16 o
  24   4   2       71.35       46.91     50.90 o
  26   4   2      155.40      160.07     63.06 o
  28   4   2       18.36       29.04     64.06 o
  30   4   2       49.24      171.17     90.88 o
 -27   5   2        0.05      191.58     78.71 o
 -25   5   2      700.24      822.74     68.78 o
 -23   5   2      453.40      574.66     63.18 o
 -21   5   2       53.87      102.85     50.19 o
 -19   5   2     1378.31     1405.16     71.50 o
 -17   5   2     1158.56     1151.73     96.26 o
 -15   5   2      259.02      257.78     31.76 o
 -13   5   2     1145.69     1287.10    110.78 o
 -11   5   2     3711.73     3444.03    200.28 o
  -9   5   2      632.68      554.20     68.54 o
  -7   5   2     1627.27     1575.44     81.20 o
  -5   5   2     1423.92     1495.14     60.22 o
  -3   5   2     1155.47     1161.58     44.38 o
  -1   5   2       20.88       20.59     13.87 o
   1   5   2      768.65      779.59     22.84 o
   3   5   2     1382.20     1382.68     78.13 o
   5   5   2      126.59      119.95     24.69 o
   7   5   2      562.12      592.05     34.18 o
   9   5   2      426.63      418.42     41.29 o
  11   5   2      165.95      198.50     61.84 o
  13   5   2       60.53       78.18     59.74 o
  15   5   2       26.74       48.13     32.38 o
  17   5   2        8.25      -10.23     37.67 o
  19   5   2       20.40      -23.56     43.99 o
  21   5   2        0.65       79.31     52.52 o
  23   5   2       25.41      -57.91     57.91 o
  25   5   2       37.91       95.52     79.43 o
  27   5   2       34.69      126.19    138.45 o
 -24   6   2        1.61      158.12     68.38 o
 -22   6   2       36.62      149.07     57.31 o
 -20   6   2      360.99      521.61     58.22 o
 -18   6   2      157.81      237.55     49.65 o
 -16   6   2       56.59       62.36     87.41 o
 -14   6   2      737.97      720.88    112.35 o
 -12   6   2       72.01      109.76    145.05 o
 -10   6   2       67.76       62.02    113.82 o
  -8   6   2      599.37      648.59     67.84 o
  -6   6   2     1063.66     1094.98     71.00 o
  -4   6   2       55.12       29.25     46.25 o
  -2   6   2      629.57      635.03     27.97 o
   0   6   2      722.75      836.16     39.33 o
   2   6   2      110.98      132.18     20.05 o
   4   6   2       59.20      100.57     47.16 o
   6   6   2      745.00      741.39     70.85 o
   8   6   2      673.11      758.16     80.07 o
  10   6   2        5.52        2.52     63.51 o
  12   6   2     1000.74     1106.75    103.34 o
  14   6   2      105.52      134.57     80.70 o
  16   6   2      215.21      138.04     63.20 o
  18   6   2       26.20       39.17     45.58 o
  20   6   2      206.80      311.46     57.17 o
  22   6   2      131.80      175.60     57.11 o
 -17   7   2       37.74       71.48     89.26 o
 -15   7   2      187.92      174.20     90.37 o
 -13   7   2      167.97        1.79     91.39 o
 -11   7   2        7.08      -70.76     92.75 o
  -9   7   2      306.01      252.56     73.83 o
  -7   7   2      194.33      257.89     69.29 o
  -5   7   2        2.74      -38.30     58.34 o
  -3   7   2      354.14      461.74     42.78 o
  -1   7   2      559.00      570.59     59.78 o
   1   7   2        2.67       42.31     32.82 o
   3   7   2      464.56      435.58     35.92 o
   5   7   2      362.66      304.15     71.48 o
   7   7   2        5.92        4.40     68.54 o
   9   7   2      150.76      126.40     79.23 o
  11   7   2      237.14      254.47     88.04 o
  13   7   2       15.48      -27.67     88.67 o
  15   7   2      129.51      164.88     83.06 o
 -35   1   3       10.64       97.92     67.48 o
 -33   1   3      125.99      135.04     79.18 o
 -31   1   3       22.90       47.74     55.06 o
 -29   1   3      107.82      137.13     51.49 o
 -27   1   3      236.39      283.06     41.12 o
 -25   1   3        7.30       51.54     35.15 o
 -23   1   3       11.78       -2.48     28.03 o
 -21   1   3     5160.81     4889.38    101.83 o
 -19   1   3      318.87      357.65     20.66 o
 -17   1   3     2461.16     2312.26     41.31 o
 -15   1   3     5524.59     5077.82     66.38 o
 -13   1   3     1794.22     2041.72     33.14 o
 -11   1   3    19066.22    19537.48    217.31 o
  -9   1   3     9579.87     8997.41     92.42 o
  -7   1   3     1997.02     2152.25     25.50 o
  -5   1   3     4214.59     3993.79     42.03 o
  -3   1   3   119724.09   123695.17   1116.13 o
  -1   1   3      145.60      176.34      4.73 o
   1   1   3     4211.45     4200.02     40.22 o
   3   1   3    18835.31    18986.23    221.13 o
   5   1   3    25744.40    26659.98    293.42 o
   7   1   3     6735.67     7180.60     83.24 o
   9   1   3       63.38       46.62      9.39 o
  11   1   3     4096.38     4070.79     60.40 o
  13   1   3     7177.93     7666.33    119.34 o
  15   1   3      267.18      185.48     17.48 o
  17   1   3      162.30      134.22     25.37 o
  19   1   3     2530.24     2503.58     54.17 o
  21   1   3     2281.96     2264.59     66.28 o
  23   1   3      208.29      161.07     38.29 o
  25   1   3       68.38       68.43     39.69 o
  27   1   3      539.03      534.16     51.40 o
  29   1   3       11.25       30.31     57.61 o
  31   1   3      143.49       47.15     62.08 o
  33   1   3        8.98       77.44     67.92 o
  35   1   3        4.92      -68.31     69.38 o
 -34   2   3      189.28      278.06     92.47 o
 -32   2   3       42.38       44.65     93.92 o
 -30   2   3       50.31      146.72     49.78 o
 -28   2   3       62.26      153.12     58.88 o
 -26   2   3     1834.93     1882.08     74.67 o
 -24   2   3       31.78        5.72     53.14 o
 -22   2   3      466.24      487.30     33.66 o
 -20   2   3     2072.54     2212.60     54.24 o
 -18   2   3     1052.10      978.00     32.07 o
 -16   2   3        8.36       -3.24     16.94 o
 -14   2   3     2370.67     2288.79     39.36 o
 -12   2   3     8346.59     8902.02    104.30 o
 -10   2   3     2548.89     2836.76     44.90 o
  -8   2   3     6580.67     6336.47     78.28 o
  -6   2   3     1864.03     1703.78     22.56 o
  -4   2   3     5213.34     5747.02     64.36 o
  -2   2   3     1091.47     1050.04     17.85 o
   0   2   3     3354.71     3015.04     92.63 o
   2   2   3     3982.42     3790.85     47.02 o
   4   2   3     5605.55     5915.74     72.07 o
   6   2   3    20735.00    21778.18    254.85 o
   8   2   3     1540.82     1491.82     26.67 o
  10   2   3     1490.97     1446.78     60.33 o
  12   2   3    21748.66    21584.05    295.49 o
  14   2   3     4782.34     4108.92     68.85 o
  16   2   3     4464.77     4633.18     78.18 o
  18   2   3      146.04      150.33     26.60 o
  20   2   3     4097.74     3914.40     80.87 o
  22   2   3     1408.75     1305.71     53.32 o
  24   2   3      327.10      276.13     49.23 o
  26   2   3      404.64      339.03     53.56 o
  28   2   3       99.28       77.39     55.89 o
  30   2   3       51.07      -29.74     74.69 o
  32   2   3        3.10      -39.26     65.24 o
  34   2   3       60.62        8.36     70.54 o
 -33   3   3       34.83      123.70     65.46 o
 -31   3   3       97.40      166.48     80.07 o
 -29   3   3       22.51       44.06     51.98 o
 -27   3   3       48.25       84.59     45.47 o
 -25   3   3       91.28      163.25     37.22 o
 -23   3   3      150.18      154.34     33.99 o
 -21   3   3        9.04       -5.64     28.15 o
 -19   3   3      294.29      332.12     29.48 o
 -17   3   3     3294.21     3074.32     59.69 o
 -15   3   3      399.67      376.85     16.42 o
 -13   3   3     1652.65     1668.31     33.60 o
 -11   3   3     6544.87     6486.78     80.18 o
  -9   3   3     5588.99     5573.37    105.22 o
  -7   3   3      175.18      171.12     12.82 o
  -5   3   3     9120.76     9982.69    152.50 o
  -3   3   3    40897.02    44311.82    541.12 o
  -1   3   3     1337.28     1275.70     23.36 o
   1   3   3      244.56      223.05      9.63 o
   3   3   3    23372.40    25436.35    369.79 o
   5   3   3    14302.64    14299.50    212.83 o
   7   3   3       95.85      107.65     16.47 o
   9   3   3     2543.29     2488.03     46.30 o
  11   3   3     7530.38     7432.45     93.82 o
  13   3   3      324.35      329.24     17.42 o
  15   3   3     1709.54     1702.33     42.65 o
  17   3   3     2071.25     1926.27     53.81 o
  19   3   3      455.89      467.90     32.73 o
  21   3   3     1255.74     1140.86     54.03 o
  23   3   3     1554.16     1564.91    102.81 o
  25   3   3      843.85      891.91     52.60 o
  27   3   3       23.51      -21.78     51.40 o
  29   3   3      618.45      545.56     66.09 o
  31   3   3      584.70      507.10     62.84 o
  33   3   3        5.36      -56.23    120.57 o
 -30   4   3      170.12      170.38     68.66 o
 -28   4   3       65.09      112.81     64.63 o
 -26   4   3      885.63     1147.57     69.18 o
 -24   4   3     1110.87     1171.69     62.96 o
 -22   4   3        7.48       63.52     43.62 o
 -20   4   3     2120.56     2201.29     76.75 o
 -18   4   3     5035.07     5181.15    117.53 o
 -16   4   3      360.04      318.45     27.93 o
 -14   4   3     2106.70     2207.69     52.98 o
 -12   4   3    13556.77    13121.82    300.73 o
 -10   4   3     1206.59     1414.02     46.95 o
  -8   4   3     5174.77     5366.27     97.66 o
  -6   4   3    10636.50    10858.95    186.69 o
  -4   4   3     2821.29     2958.92     48.23 o
  -2   4   3     8974.55     9189.75    138.85 o
   0   4   3    11983.59    11408.68    144.16 o
   2   4   3     3365.17     3192.43     58.12 o
   4   4   3    11993.79    12705.01    214.13 o
   6   4   3    14577.74    14556.37    335.01 o
   8   4   3     3720.20     3719.38    108.92 o
  10   4   3     3418.97     3949.16     93.21 o
  12   4   3     9185.12     9117.90    144.17 o
  14   4   3     3856.71     3573.28     78.89 o
  16   4   3      507.51      557.32     39.97 o
  18   4   3     1312.81     1339.09     59.68 o
  20   4   3     1359.63     1291.54     63.74 o
  22   4   3      128.30       97.47     47.61 o
  24   4   3      204.23      214.41     54.33 o
  26   4   3      130.99       68.55     73.36 o
  28   4   3       16.65      -35.61    121.47 o
  30   4   3      152.89      124.43     73.51 o
 -27   5   3       53.94      155.76     76.72 o
 -25   5   3       57.96       99.12     57.68 o
 -23   5   3      220.53      372.75     60.49 o
 -21   5   3      185.02      271.70     54.13 o
 -19   5   3        5.69       77.64     47.68 o
 -17   5   3      732.87      712.87     52.04 o
 -15   5   3     1068.77     1032.17     41.27 o
 -13   5   3       71.48       35.02     62.13 o
 -11   5   3     1682.62     1611.55    221.98 o
  -9   5   3     4568.07     4303.29    143.97 o
  -7   5   3      969.76     1025.60     65.44 o
  -5   5   3     1141.16      946.26     59.34 o
  -3   5   3     5141.83     5103.42    114.74 o
  -1   5   3     2590.43     2412.30     46.89 o
   1   5   3      115.17      119.61     16.53 o
   3   5   3     2547.36     2222.89     75.93 o
   5   5   3     1021.63      965.44     46.17 o
   7   5   3      112.12       63.30     25.90 o
   9   5   3     1861.82     1730.83    101.87 o
  11   5   3       11.23       66.94     31.58 o
  13   5   3       16.82      -20.97     23.58 o
  15   5   3      528.83      584.14     86.57 o
  17   5   3       24.09      -36.43     50.20 o
  19   5   3       22.56        8.62     45.57 o
  21   5   3       50.10       15.11     70.22 o
  23   5   3       54.47       -5.66     58.70 o
  25   5   3        5.21       29.15     66.55 o
  27   5   3       21.02      -95.79     95.79 o
 -22   6   3        1.93      130.07     58.97 o
 -20   6   3       56.07      191.84     54.28 o
 -18   6   3        4.09       72.69     48.79 o
 -16   6   3       70.69      150.51    117.93 o
 -14   6   3       98.85      117.48     72.39 o
 -12   6   3      499.01      564.65    160.46 o
 -10   6   3       38.68      -35.87     60.17 o
  -8   6   3      432.93      461.36     65.81 o
  -6   6   3      364.17      380.10     60.03 o
  -4   6   3      177.45      169.54     51.72 o
  -2   6   3      112.97      135.50     27.81 o
   0   6   3       34.21        9.57     26.91 o
   2   6   3       90.54      121.66     28.04 o
   4   6   3        0.04      -19.23     19.23 o
   6   6   3       78.55      164.25     51.25 o
   8   6   3      125.60       92.67     30.21 o
  10   6   3        0.39      -55.34     61.63 o
  12   6   3      222.96      152.18     70.43 o
  14   6   3      124.42       57.02     60.05 o
  16   6   3       40.94       20.13     42.58 o
  18   6   3        7.14      -31.45     45.69 o
  20   6   3        1.11       37.88     54.97 o
  22   6   3       45.94        6.69     78.08 o
 -15   7   3        1.45        5.53    166.43 o
 -13   7   3       10.93       34.46    182.15 o
 -11   7   3        3.13       57.85     77.84 o
  -9   7   3       22.99      -10.27     82.59 o
  -7   7   3        5.93       44.42     66.62 o
  -5   7   3        0.84      -29.04     30.92 o
  -3   7   3        0.69      -34.66     59.75 o
  -1   7   3        7.88      -13.47     34.66 o
   1   7   3        1.75      -22.12     34.29 o
   3   7   3        0.20       17.77     34.20 o
   5   7   3       50.72       59.56     33.83 o
   7   7   3       42.88        2.94     39.39 o
   9   7   3        7.98      -20.54     76.51 o
  11   7   3       42.48      204.16     90.13 o
  13   7   3       73.19       35.84     90.13 o
  15   7   3       38.56       37.01     45.10 o
 -36   0   4       43.66      146.52    110.46 o
 -34   0   4      290.05      417.96    108.79 o
 -32   0   4        3.54       51.99     70.53 o
 -30   0   4       17.71       58.43     62.11 o
 -28   0   4       74.87      172.41    107.64 o
 -26   0   4      215.96      266.40     62.45 o
 -24   0   4       49.03        9.44     41.29 o
 -22   0   4      436.67      483.59     45.66 o
 -20   0   4      423.75      477.71     34.51 o
 -18   0   4     1119.41      892.37     49.62 o
 -16   0   4        6.35      -21.25     21.25 o
 -14   0   4      433.08      430.33     25.41 o
 -12   0   4    20037.46    21157.47    317.60 o
 -10   0   4    13834.89    14399.18    217.83 o
  -8   0   4     3715.53     3778.91     57.04 o
  -6   0   4    14076.56    13457.10    181.64 o
  -4   0   4    41851.50    48033.27    597.84 o
  -2   0   4      261.27      291.81     12.33 o
   0   0   4     4593.23     5623.24    181.94 o
   2   0   4   194303.45   201831.52   2977.28 o
   4   0   4    16448.21    17807.14    241.92 o
   6   0   4    28411.01    30700.79    451.51 o
   8   0   4    24292.83    22373.18    438.03 o
  10   0   4     1378.44     1764.08    120.32 o
  12   0   4    18756.63    19492.16    332.78 o
  14   0   4    31005.33    30105.17    579.18 o
  16   0   4     2160.51     2051.43     65.16 o
  18   0   4     5472.47     5075.76    122.68 o
  20   0   4    16040.84    15345.73    315.70 o
  22   0   4      421.37      360.68     56.67 o
  24   0   4     2023.71     1610.90     88.83 o
  26   0   4     1290.66     1386.48     88.80 o
  28   0   4     1458.52     1591.26     97.45 o
  30   0   4      415.67      305.88     82.80 o
  32   0   4      609.88      546.25    125.98 o
  34   0   4      262.92      358.22    131.01 o
 -35   1   4       91.68      206.41     67.16 o
 -33   1   4        1.11       16.39     59.17 o
 -31   1   4      118.36      339.15     60.73 o
 -29   1   4      316.78      427.34     60.31 o
 -27   1   4       89.42       66.66     38.15 o
 -25   1   4      692.80      810.64     45.77 o
 -23   1   4     1556.24     1566.58     53.43 o
 -21   1   4     1430.75     1231.88     41.43 o
 -19   1   4       14.61       14.80     18.40 o
 -17   1   4     8242.80     8133.23    131.04 o
 -15   1   4     2767.29     2656.75     41.14 o
 -13   1   4       11.16       -1.23     11.12 o
 -11   1   4     8137.87     7798.99     91.32 o
  -9   1   4    10066.58    10364.86    106.17 o
  -7   1   4       17.01       30.99      6.02 o
  -5   1   4      205.23      179.92      6.27 o
  -3   1   4   135216.97   141556.34   1381.50 o
  -1   1   4       85.30       86.67      5.43 o
   1   1   4     2462.37     2316.65     28.95 o
   3   1   4    33152.60    35158.29    401.82 o
   5   1   4    28628.04    30549.02    335.64 o
   7   1   4     1887.54     2312.13     35.58 o
   9   1   4    15813.70    16269.29    193.36 o
  11   1   4    15832.98    16649.50    220.47 o
  13   1   4      945.93      848.45     25.16 o
  15   1   4     6115.11     6142.29     89.42 o
  17   1   4     1723.02     1642.79     57.92 o
  19   1   4      322.29      311.58     28.58 o
  21   1   4       51.89       67.92     28.21 o
  23   1   4     1992.97     1846.18     68.70 o
  25   1   4       82.70       54.86     41.58 o
  27   1   4       92.86       87.53     53.27 o
  29   1   4      192.22      269.32     63.25 o
  31   1   4       17.74       -7.70     62.34 o
  33   1   4       10.81       32.79     67.01 o
  35   1   4       36.16      -52.90     71.25 o
 -34   2   4       48.32      188.62     84.28 o
 -32   2   4      308.75      319.72     62.39 o
 -30   2   4      174.37      185.88     60.61 o
 -28   2   4        1.06       33.12     45.99 o
 -26   2   4     1382.70     1506.09     61.28 o
 -24   2   4      367.53      416.79     37.49 o
 -22   2   4       72.78      142.76     29.38 o
 -20   2   4     2609.51     2627.69     60.32 o
 -18   2   4     1407.43     1417.06     45.71 o
 -16   2   4      631.78      668.69     25.32 o
 -14   2   4     4823.84     4752.31     66.70 o
 -12   2   4     4487.51     4759.90     63.94 o
 -10   2   4      424.21      491.35     13.60 o
  -8   2   4    19058.34    18999.41    240.43 o
  -6   2   4     4790.38     5125.06     61.30 o
  -4   2   4     1058.68     1156.82     17.41 o
  -2   2   4     3834.67     3609.84     42.99 o
   0   2   4    17551.45    18909.84    218.68 o
   2   2   4     1208.42     1482.02     25.27 o
   4   2   4     1766.61     1749.56     26.33 o
   6   2   4     9993.83    10661.69    128.10 o
   8   2   4     1790.18     1908.25     32.30 o
  10   2   4     2708.93     2864.62     55.54 o
  12   2   4     2473.10     2176.67     43.20 o
  14   2   4     1773.41     1930.13     42.12 o
  16   2   4       56.64       41.55     19.57 o
  18   2   4     1945.05     1948.73     52.78 o
  20   2   4      640.81      670.03     46.08 o
  22   2   4       48.28       21.74     34.60 o
  24   2   4       14.59      -13.52     46.36 o
  26   2   4       21.24        3.46     54.42 o
  28   2   4      223.78      182.00     64.16 o
  30   2   4       24.41        7.66     70.43 o
  32   2   4        2.08      -31.32     68.77 o
  34   2   4       12.11      -17.33     69.17 o
 -33   3   4        1.22       14.05     72.79 o
 -31   3   4        9.91      -50.80     50.80 o
 -29   3   4        2.88       41.93     92.79 o
 -27   3   4       88.06      109.92     46.43 o
 -25   3   4       62.95      118.82     37.31 o
 -23   3   4      101.59      166.89     35.89 o
 -21   3   4      103.44      144.46     31.91 o
 -19   3   4       14.88       12.66     27.25 o
 -17   3   4     1480.90     1311.20     38.90 o
 -15   3   4     1612.09     1592.73     39.74 o
 -13   3   4      591.39      612.45     16.91 o
 -11   3   4     1510.94     1359.50     25.88 o
  -9   3   4      250.53      258.66     16.21 o
  -7   3   4     4695.52     5014.24     87.12 o
  -5   3   4      802.44      695.81     25.04 o
  -3   3   4      240.34      226.79     11.27 o
  -1   3   4     5480.85     6029.11     89.59 o
   1   3   4     1124.88     1018.71     22.78 o
   3   3   4     1583.53     1703.99     29.37 o
   5   3   4     4478.03     4735.99     70.79 o
   7   3   4      495.26      458.59     15.31 o
   9   3   4     1242.12     1418.49     44.05 o
  11   3   4     5578.88     5627.52     97.44 o
  13   3   4      563.14      552.04     22.05 o
  15   3   4      156.59      209.46     21.74 o
  17   3   4     2327.63     2240.17     59.79 o
  19   3   4      325.22      351.13     32.59 o
  21   3   4      141.80       98.94     33.86 o
  23   3   4      494.81      507.69     43.04 o
  25   3   4       41.50       -2.45     47.23 o
  27   3   4       84.61      131.09     60.64 o
  29   3   4      205.99      100.62     62.75 o
  31   3   4       57.08      106.57     63.83 o
  33   3   4       17.75      -79.30     79.30 o
 -30   4   4        0.27       61.04     92.38 o
 -28   4   4       36.85       55.09     66.85 o
 -26   4   4      146.00      238.46     68.70 o
 -24   4   4       38.48       66.77     48.09 o
 -22   4   4      346.38      416.26     50.46 o
 -20   4   4      469.28      466.34     46.93 o
 -18   4   4      162.08      191.67     39.87 o
 -16   4   4     2014.00     1909.79     79.42 o
 -14   4   4      305.37      335.60     25.44 o
 -12   4   4     2198.16     2284.28     51.86 o
 -10   4   4      985.49     1004.77     53.43 o
  -8   4   4     3243.62     3101.77     90.04 o
  -6   4   4      155.49      179.84     18.61 o
  -4   4   4      820.01      838.53     27.67 o
  -2   4   4     2838.15     2650.98     43.70 o
   0   4   4      398.19      440.21     26.11 o
   2   4   4       17.22       -4.92     10.67 o
   4   4   4     3560.54     3399.24     50.32 o
   6   4   4     3556.06     3574.28     57.51 o
   8   4   4        5.26       16.78     14.18 o
  10   4   4      422.20      420.96     21.60 o
  12   4   4      530.67      567.98     34.66 o
  14   4   4      494.63      437.41     35.88 o
  16   4   4      203.77      190.55     35.72 o
  18   4   4        5.16        3.81     36.51 o
  20   4   4      260.73      298.42     49.47 o
  22   4   4        3.30       13.58     45.60 o
  24   4   4       58.78       -0.23     52.72 o
  26   4   4        0.34       60.44    121.36 o
  28   4   4       70.77       12.30     82.74 o
  30   4   4       28.14      -29.23     90.31 o
 -27   5   4        3.84      132.00     78.45 o
 -25   5   4        9.82       60.04     58.43 o
 -23   5   4        2.86       80.70     57.19 o
 -21   5   4       63.84      147.82     54.02 o
 -19   5   4       15.92       66.66     47.40 o
 -17   5   4       65.17      118.45     45.09 o
 -15   5   4      208.15      257.18     42.35 o
 -13   5   4      207.40      214.83     69.85 o
 -11   5   4      287.83      459.66     81.22 o
  -9   5   4      150.08      120.83     53.88 o
  -7   5   4     2361.42     2574.64    103.81 o
  -5   5   4       36.58       89.92     44.69 o
  -3   5   4     3719.22     3791.55     77.09 o
  -1   5   4     2912.48     2830.12     56.81 o
   1   5   4      197.60      182.19     20.48 o
   3   5   4      997.39     1024.08     44.53 o
   5   5   4     3824.63     3739.12     72.15 o
   7   5   4     1502.05     1262.70     41.56 o
   9   5   4      294.26      308.40     33.53 o
  11   5   4     3718.25     3802.30     75.84 o
  13   5   4       81.10       32.20     33.49 o
  15   5   4      328.42      397.48     72.84 o
  17   5   4      879.71      899.10     58.90 o
  19   5   4      398.91      302.39     54.08 o
  21   5   4       73.70       52.79     53.10 o
  23   5   4      582.82      669.00     73.55 o
  25   5   4      416.90      384.39     75.54 o
  27   5   4       82.31      -67.08     97.47 o
 -22   6   4        1.62      121.46     58.69 o
 -20   6   4      133.31      232.80     57.06 o
 -18   6   4      197.35      237.55     52.80 o
 -16   6   4        7.15       64.57     44.56 o
 -14   6   4       56.51       70.64    111.83 o
 -12   6   4      537.89      696.69     81.06 o
 -10   6   4      185.42      110.18     66.02 o
  -8   6   4      224.47      155.71     60.03 o
  -6   6   4      494.82      483.45     61.79 o
  -4   6   4       49.96       31.56     28.37 o
  -2   6   4       15.21       12.38     28.83 o
   0   6   4      615.87      650.28     49.82 o
   2   6   4      356.30      289.90     32.35 o
   4   6   4        1.90        0.57     28.11 o
   6   6   4      990.30     1040.93     66.01 o
   8   6   4      208.05      216.80     27.37 o
  10   6   4        7.47       -4.77     25.96 o
  12   6   4       39.86       91.90     37.37 o
  14   6   4      320.17      358.33     45.71 o
  16   6   4       98.79       42.94     86.57 o
  18   6   4       60.33      -22.43     49.71 o
  20   6   4       51.28       36.67     62.25 o
  22   6   4        2.41      -60.52     60.52 o
 -15   7   4       47.67      117.23     45.42 o
 -13   7   4      289.63      273.81    200.18 o
 -11   7   4      455.48      601.24    173.14 o
  -9   7   4      140.17      260.67     91.81 o
  -7   7   4       84.79        5.94    110.78 o
  -5   7   4      502.36      445.71     54.76 o
  -3   7   4      276.39      255.50     38.86 o
  -1   7   4        9.57       23.30     36.11 o
   1   7   4      641.40      606.41    115.36 o
   3   7   4      133.37       92.83     40.51 o
   5   7   4        2.82        5.22     32.95 o
   7   7   4      193.66      244.82     32.91 o
   9   7   4      225.48      314.75     43.46 o
  11   7   4        9.64       38.89     40.94 o
  13   7   4       63.86      161.80     88.56 o
  15   7   4      128.00      105.07     63.30 o
 -35   1   5       62.52      155.98     64.28 o
 -33   1   5       69.07      144.58     68.98 o
 -31   1   5      897.79      985.02     91.46 o
 -29   1   5      263.22      298.35     55.68 o
 -27   1   5        4.43      -10.17     38.16 o
 -25   1   5     1656.09     1489.37     55.52 o
 -23   1   5     1934.18     1826.17     65.67 o
 -21   1   5       44.53       -0.91     26.38 o
 -19   1   5     3672.14     3437.10     56.10 o
 -17   1   5     2742.24     2564.97     42.69 o
 -15   1   5       73.07      100.26     14.12 o
 -13   1   5     2735.87     2619.09     48.37 o
 -11   1   5     6298.05     6177.33     70.12 o
  -9   1   5      500.56      510.64     13.19 o
  -7   1   5     4618.25     4501.64     45.12 o
  -5   1   5    21149.37    22738.37    214.76 o
  -3   1   5     2987.27     3088.43     34.62 o
  -1   1   5      983.93     1022.17     17.75 o
   1   1   5     6332.00     6451.65     78.11 o
   3   1   5      737.95      849.95     15.11 o
   5   1   5      129.93      139.18      8.17 o
   7   1   5        1.51        2.42      8.08 o
   9   1   5      774.64      763.22     21.51 o
  11   1   5      219.19      249.48     15.74 o
  13   1   5       81.76       94.63     15.47 o
  15   1   5      159.39      207.56     20.86 o
  17   1   5      948.05      975.52     30.47 o
  19   1   5      562.64      499.88     32.87 o
  21   1   5      321.81      309.78     33.51 o
  23   1   5        5.96      -27.94     38.48 o
  25   1   5      986.94      892.31     62.69 o
  27   1   5       43.77       -5.86     53.79 o
  29   1   5       30.59      -11.45     57.78 o
  31   1   5       57.32       89.71     68.19 o
  33   1   5        5.96      -63.40     68.99 o
  35   1   5        9.05      -87.19     87.19 o
 -34   2   5        5.75      -47.58     63.94 o
 -32   2   5      105.54       86.11     61.22 o
 -30   2   5       52.40      118.08     48.53 o
 -28   2   5        2.76       48.71     47.23 o
 -26   2   5      886.57     1017.52     67.40 o
 -24   2   5       82.06      115.62     40.72 o
 -22   2   5       46.85       -5.85     30.29 o
 -20   2   5     1825.85     1660.68     68.35 o
 -18   2   5     4223.07     3984.14     73.97 o
 -16   2   5      234.35      230.95     21.65 o
 -14   2   5     6968.26     6611.96     93.80 o
 -12   2   5     9756.42     9520.27    109.82 o
 -10   2   5       52.42       31.62      9.50 o
  -8   2   5     4234.13     3852.26     47.98 o
  -6   2   5    13055.91    12743.25    133.92 o
  -4   2   5     4280.24     4316.04     49.26 o
  -2   2   5     5508.37     5586.03     64.78 o
   0   2   5    35038.59    34816.91    377.93 o
   2   2   5      477.98      377.15     11.56 o
   4   2   5     1173.57     1162.37     21.74 o
   6   2   5    17704.66    18039.76    213.02 o
   8   2   5     5491.49     4971.40     69.31 o
  10   2   5       11.35      -11.84     11.84 o
  12   2   5     5023.72     4839.20     71.11 o
  14   2   5     4746.00     4490.94     74.73 o
  16   2   5      335.70      394.36     25.12 o
  18   2   5     1685.00     1608.71     49.24 o
  20   2   5     1363.69     1452.30     54.83 o
  22   2   5       14.79        7.26     47.32 o
  24   2   5     2127.54     2111.66    176.64 o
  26   2   5      539.27      581.59     73.54 o
  28   2   5       55.32       49.00     70.39 o
  30   2   5       75.59      -14.59     63.22 o
  32   2   5      730.00      712.97     78.98 o
  34   2   5        5.80      -54.32    125.45 o
 -33   3   5        3.17       76.50     63.60 o
 -31   3   5       15.24       24.84     52.42 o
 -29   3   5        7.74      -15.20     48.04 o
 -27   3   5      389.91      397.94     61.11 o
 -25   3   5        2.66       14.08     37.01 o
 -23   3   5     1144.83     1157.99     48.76 o
 -21   3   5     1802.29     1921.47     92.38 o
 -19   3   5      367.24      449.30     33.21 o
 -17   3   5     1400.25     1360.96     45.24 o
 -15   3   5     4335.24     4147.47    108.13 o
 -13   3   5      410.67      483.56     16.12 o
 -11   3   5     7863.79     8235.93     91.37 o
  -9   3   5    17052.97    17475.41    174.23 o
  -7   3   5      928.42     1005.50     28.91 o
  -5   3   5     9140.82     8768.04     93.39 o
  -3   3   5    25414.48    26675.96    291.34 o
  -1   3   5     5238.77     5051.42     74.68 o
   1   3   5     2358.01     2330.52     37.07 o
   3   3   5    20876.08    20561.87    239.17 o
   5   3   5    17540.62    17161.85    216.02 o
   7   3   5     1779.99     1786.67     32.15 o
   9   3   5    14768.24    14955.40    179.51 o
  11   3   5     9770.98     9821.11    125.26 o
  13   3   5      837.61      786.58     26.27 o
  15   3   5     6150.83     6289.44    118.42 o
  17   3   5     8047.56     7999.10    204.44 o
  19   3   5     1027.11      988.04     76.97 o
  21   3   5       17.77       -1.56     33.30 o
  23   3   5     2379.46     2317.48    101.99 o
  25   3   5      438.64      409.19     54.04 o
  27   3   5       39.12      -23.28     54.49 o
  29   3   5       16.71      -61.40     61.40 o
  31   3   5       15.20      -28.59     65.45 o
 -30   4   5       27.22      113.52     71.12 o
 -28   4   5      296.88      466.82    112.70 o
 -26   4   5      671.83      869.64     74.67 o
 -24   4   5       77.26      149.75     61.78 o
 -22   4   5      324.11      466.71     51.72 o
 -20   4   5      963.76     1066.42     54.95 o
 -18   4   5      575.64      598.84     46.85 o
 -16   4   5      126.27      106.47     35.35 o
 -14   4   5     5170.98     5105.49     95.06 o
 -12   4   5      134.52      124.85     21.83 o
 -10   4   5        6.07      -17.17     17.49 o
  -8   4   5     2626.00     2507.42     50.83 o
  -6   4   5     1800.40     1666.25     51.19 o
  -4   4   5       43.69       27.92     18.54 o
  -2   4   5      835.75      825.14     22.45 o
   0   4   5     1342.67     1399.65     26.45 o
   2   4   5     1305.90     1232.76     29.95 o
   4   4   5       96.28      108.44     16.61 o
   6   4   5      139.43      157.36     16.41 o
   8   4   5     2156.48     2079.63     44.03 o
  10   4   5      743.07      655.90     25.34 o
  12   4   5       48.36       39.73     21.58 o
  14   4   5       40.77       34.90     27.13 o
  16   4   5      939.22      971.18     52.02 o
  18   4   5        7.00       13.73     39.23 o
  20   4   5       12.96      -42.23     42.23 o
  22   4   5      349.68      343.85     52.44 o
  24   4   5        4.54      -45.87     51.15 o
  26   4   5      100.29      100.81     76.76 o
  28   4   5      244.55      231.74     89.95 o
  30   4   5        5.77      -86.27     98.20 o
 -27   5   5        2.58       -1.55     77.90 o
 -25   5   5       14.80      113.31     63.30 o
 -23   5   5       94.26      209.14     70.51 o
 -21   5   5      116.42      190.79     56.90 o
 -19   5   5       75.14      137.96     52.43 o
 -17   5   5      330.85      281.82     50.36 o
 -15   5   5      355.33      360.28    119.35 o
 -13   5   5        3.45      -37.17     37.17 o
 -11   5   5       94.76       88.62     22.33 o
  -9   5   5      514.87      448.02     33.22 o
  -7   5   5       46.07       70.90     19.27 o
  -5   5   5       25.25       55.33     21.05 o
  -3   5   5      117.86      133.07     27.82 o
  -1   5   5      120.79      124.54     23.59 o
   1   5   5       35.73       21.84     21.06 o
   3   5   5       84.17       55.71     20.72 o
   5   5   5       83.37       77.83     19.86 o
   7   5   5      211.41      215.00     21.28 o
   9   5   5      231.63      250.63     22.83 o
  11   5   5       28.58       32.59     27.46 o
  13   5   5        6.66      -41.31     41.31 o
  15   5   5      127.11      133.83     42.74 o
  17   5   5      275.68      246.22     48.00 o
  19   5   5        3.82      -25.05     49.49 o
  21   5   5       11.28      -54.05     54.05 o
  23   5   5       95.08       49.92     62.00 o
  25   5   5        1.65      -67.53     67.53 o
 -22   6   5       51.89      124.67     62.46 o
 -20   6   5        7.54      -28.81     60.69 o
 -18   6   5       72.80       45.13     86.87 o
 -16   6   5       93.08       40.28     91.95 o
 -14   6   5        2.86      -32.55     41.80 o
 -12   6   5      195.20      191.53     52.31 o
 -10   6   5       75.26       53.15     32.82 o
  -8   6   5      443.84      380.36     36.61 o
  -6   6   5      690.34      671.57     59.34 o
  -4   6   5      311.94      250.91     34.43 o
  -2   6   5      408.78      274.47     33.69 o
   0   6   5     1031.49      912.88     45.40 o
   2   6   5      759.43      749.77     70.80 o
   4   6   5        0.01      -29.52     33.51 o
   6   6   5      905.52      839.74     39.59 o
   8   6   5      343.62      274.23     31.64 o
  10   6   5        7.43       17.70     29.75 o
  12   6   5      376.58      341.46     36.40 o
  14   6   5      154.90      169.61     45.01 o
  16   6   5       31.05      -29.39     45.68 o
  18   6   5       87.11       50.04     52.56 o
  20   6   5       82.40        3.21     58.07 o
  22   6   5        5.08      -59.03    103.97 o
 -15   7   5       30.27        6.00     47.92 o
 -13   7   5       51.59       66.95     43.15 o
 -11   7   5        0.98        2.25     29.80 o
  -9   7   5        7.08      -33.61     38.15 o
  -7   7   5        5.00      -33.52     37.61 o
  -5   7   5       39.10       -5.28     37.06 o
  -3   7   5       77.50       56.96     46.06 o
  -1   7   5       19.90      -24.44     36.74 o
   1   7   5        0.25      -32.56     36.19 o
   3   7   5       84.98      155.39     37.74 o
   5   7   5       68.49       82.92     34.74 o
   7   7   5        0.85      -31.74     32.25 o
   9   7   5       30.31       37.94     34.01 o
  11   7   5        1.05       88.45     46.72 o
  13   7   5        1.08       -3.85     48.01 o
 -36   0   6      255.12      103.76    112.56 o
 -34   0   6        1.97      148.82    104.81 o
 -32   0   6      717.23      766.44     87.93 o
 -30   0   6      583.13      486.77     86.36 o
 -28   0   6        6.43       69.88     65.18 o
 -26   0   6     2040.46     2052.55    107.04 o
 -24   0   6     2274.54     1739.67     95.93 o
 -22   0   6      586.65      662.02     50.10 o
 -20   0   6    13406.85    12172.63    218.43 o
 -18   0   6    13578.65    12516.29    220.92 o
 -16   0   6     2112.62     2135.34     57.12 o
 -14   0   6    74446.55    73111.63   1190.94 o
 -12   0   6    41903.22    41140.11    673.97 o
 -10   0   6    16178.99    18573.88    270.97 o
  -8   0   6    40808.96    41294.21    548.86 o
  -6   0   6   108732.93   111660.58   1368.84 o
  -4   0   6    23440.52    27255.36    402.44 o
  -2   0   6     7882.79     6761.66    105.19 o
   0   0   6   147757.89   159547.94   2128.58 o
   2   0   6     7839.30     8533.43    131.08 o
   4   0   6    17929.35    18010.75    268.36 o
   6   0   6    20242.84    19029.48    284.04 o
   8   0   6     8568.24     8052.47    140.31 o
  10   0   6     6910.10     6850.98    142.93 o
  12   0   6    13588.91    12519.38    250.33 o
  14   0   6     1734.31     1673.38     56.75 o
  16   0   6     3010.76     3243.33    168.82 o
  18   0   6    16203.54    15403.04    312.81 o
  20   0   6      802.91      742.42     61.58 o
  22   0   6      530.81      584.42     61.21 o
  24   0   6     3631.12     3420.83    168.11 o
  26   0   6      416.82      420.10    123.98 o
  28   0   6        4.32      -66.31     66.31 o
  30   0   6      114.20      113.72    136.14 o
  32   0   6      151.02      197.87    126.81 o
  34   0   6       45.07     -123.67    123.67 o
 -35   1   6        4.74       84.94     67.74 o
 -33   1   6       24.97      131.89     67.63 o
 -31   1   6      257.85      404.54     92.83 o
 -29   1   6      639.92      723.77    110.32 o
 -27   1   6      275.24      231.35     42.25 o
 -25   1   6       54.20       91.88     38.10 o
 -23   1   6     1300.01     1335.73     51.34 o
 -21   1   6     3934.10     3494.11     80.52 o
 -19   1   6       53.77       79.97     24.56 o
 -17   1   6      343.75      381.60     21.98 o
 -15   1   6     5377.73     5163.52     67.13 o
 -13   1   6        7.85       -5.11     11.62 o
 -11   1   6     2984.90     2924.32     38.65 o
  -9   1   6    14221.92    14597.38    141.16 o
  -7   1   6      150.03      162.89      9.18 o
  -5   1   6    32542.15    34125.89    339.27 o
  -3   1   6    27895.68    28958.04    316.95 o
  -1   1   6     1732.00     1890.06     26.66 o
   1   1   6    18758.84    19619.43    230.17 o
   3   1   6    43682.37    47644.83    518.56 o
   5   1   6    25797.91    26558.67    310.60 o
   7   1   6     5081.04     5505.09     70.59 o
   9   1   6    40051.70    41987.20    489.00 o
  11   1   6    11592.01    11736.06    143.79 o
  13   1   6      180.25      144.83     16.98 o
  15   1   6     1700.71     1671.58     38.31 o
  17   1   6    13573.28    13441.27    259.41 o
  19   1   6      472.49      445.69     48.20 o
  21   1   6       38.45       86.86     36.76 o
  23   1   6     2981.50     2830.95     85.06 o
  25   1   6       27.05      -38.97     43.68 o
  27   1   6        9.86      -54.42     57.74 o
  29   1   6      241.64      112.32     64.07 o
  31   1   6      264.76      318.58     72.11 o
  33   1   6        0.24      -80.12     80.12 o
 -34   2   6        2.74       58.15     66.19 o
 -32   2   6       59.96       -1.04     60.09 o
 -30   2   6       49.41      130.88     50.32 o
 -28   2   6       24.14      -45.45     45.45 o
 -26   2   6       16.45       29.29     44.69 o
 -24   2   6      793.83      836.19     51.62 o
 -22   2   6      104.82       97.29     33.88 o
 -20   2   6       67.09       42.47     27.69 o
 -18   2   6       14.36      -22.02     23.73 o
 -16   2   6      242.23      264.31     21.56 o
 -14   2   6     1578.33     1612.91     33.50 o
 -12   2   6     3273.06     3285.21     45.91 o
 -10   2   6      405.84      427.37     14.98 o
  -8   2   6      198.46      198.47     11.80 o
  -6   2   6    12618.52    13829.59    153.02 o
  -4   2   6     4816.65     5336.25     55.05 o
  -2   2   6     2754.06     2849.98     39.59 o
   0   2   6     6700.62     7232.57     83.77 o
   2   2   6     9130.29     9860.15    124.32 o
   4   2   6      544.00      688.31     18.00 o
   6   2   6      213.23      252.47     12.59 o
   8   2   6     2456.21     2597.64     42.40 o
  10   2   6     4289.56     4600.80     67.32 o
  12   2   6     2554.19     2561.43     45.10 o
  14   2   6     1821.49     1953.03     44.70 o
  16   2   6     1275.73     1276.98     42.03 o
  18   2   6       19.69       34.20     26.60 o
  20   2   6     1963.52     1964.53     63.68 o
  22   2   6      819.87      832.17     47.96 o
  24   2   6      166.27      149.44     51.54 o
  26   2   6      290.24      255.65     59.25 o
  28   2   6      568.48      589.52     70.54 o
  30   2   6        5.39      -53.28     65.57 o
  32   2   6        1.09     -103.39    103.39 o
 -33   3   6      112.33      235.20     59.53 o
 -31   3   6       18.82      -16.14     53.73 o
 -29   3   6       32.06       28.37     66.68 o
 -27   3   6      506.43      557.49     54.85 o
 -25   3   6       36.18       52.02     42.00 o
 -23   3   6      321.10      327.63     57.60 o
 -21   3   6     1764.99     1729.39     61.66 o
 -19   3   6     1144.60     1148.56     46.26 o
 -17   3   6      505.55      497.05     33.57 o
 -15   3   6     1587.31     1496.93     40.89 o
 -13   3   6     2219.89     2129.59     41.55 o
 -11   3   6      136.48      125.12     13.53 o
  -9   3   6      710.54      710.43     18.49 o
  -7   3   6      500.10      545.28     16.44 o
  -5   3   6      668.44      673.85     17.17 o
  -3   3   6      919.24      898.53     23.28 o
  -1   3   6      526.17      483.10     18.90 o
   1   3   6     4181.05     4294.79     56.45 o
   3   3   6      557.86      589.75     17.96 o
   5   3   6      415.28      437.46     16.26 o
   7   3   6     1000.17     1017.90     25.36 o
   9   3   6        2.15      -13.27     13.27 o
  11   3   6        8.13       14.35     15.28 o
  13   3   6      403.97      435.37     28.68 o
  15   3   6        2.26      -28.02     28.02 o
  17   3   6     1044.18      970.70     40.41 o
  19   3   6      731.15      622.18     42.25 o
  21   3   6       94.52      105.37     36.55 o
  23   3   6      392.35      370.86     42.12 o
  25   3   6      183.29      138.44     53.60 o
  27   3   6      200.98      125.45     55.70 o
  29   3   6       31.04      -63.60     63.60 o
  31   3   6       16.07      -32.57     67.73 o
 -30   4   6       36.02      189.79    120.53 o
 -28   4   6      174.99      269.66     72.48 o
 -26   4   6        0.62       30.51     62.73 o
 -24   4   6      110.48      127.86     84.62 o
 -22   4   6      237.87      281.81     48.69 o
 -20   4   6       49.79        4.37     40.51 o
 -18   4   6       13.80      -33.77     50.17 o
 -16   4   6       32.91      -29.38     34.75 o
 -14   4   6      178.74      124.78     34.28 o
 -12   4   6       71.54       49.19     24.87 o
 -10   4   6       41.60       32.15     34.70 o
  -8   4   6        7.07      -17.15     17.15 o
  -6   4   6        9.86        2.78     17.25 o
  -4   4   6      142.71      170.73     15.93 o
  -2   4   6      229.18      212.77     14.05 o
   0   4   6     1150.27     1157.10     27.55 o
   2   4   6     1380.61     1308.08     32.09 o
   4   4   6       54.44       44.99     16.10 o
   6   4   6      770.38      713.95     25.51 o
   8   4   6     3488.52     3306.39     61.77 o
  10   4   6     1487.29     1430.77     39.38 o
  12   4   6      560.10      575.14     39.20 o
  14   4   6      330.47      324.71     31.56 o
  16   4   6      288.92      302.05     47.18 o
  18   4   6       66.03        5.89     40.41 o
  20   4   6      111.22       75.46     46.26 o
  22   4   6      181.15      137.90     50.89 o
  24   4   6        0.00       12.39     55.03 o
  26   4   6       33.88       25.81     77.27 o
  28   4   6       63.45      -84.85     84.85 o
 -27   5   6       60.39      159.24    137.61 o
 -25   5   6       34.45      119.36     63.58 o
 -23   5   6      377.15      611.13     74.88 o
 -21   5   6      282.39      348.75     60.46 o
 -19   5   6        1.49       27.44     50.32 o
 -17   5   6      471.35      589.31     93.01 o
 -15   5   6      529.36      613.07     52.48 o
 -13   5   6        0.81      -37.74     37.74 o
 -11   5   6     1161.42     1155.97     55.14 o
  -9   5   6     1939.31     1998.17     54.47 o
  -7   5   6       27.20       53.95     23.99 o
  -5   5   6     3056.04     2966.68     67.43 o
  -3   5   6     1166.52     1155.81     48.47 o
  -1   5   6       37.59       12.23     27.64 o
   1   5   6     1481.90     1560.25     52.69 o
   3   5   6     1827.82     1922.79     58.07 o
   5   5   6       33.13       60.19     27.02 o
   7   5   6     1091.74     1200.99     48.37 o
   9   5   6     4770.57     4873.59    110.77 o
  11   5   6      129.27      121.23     31.49 o
  13   5   6      138.74      135.95     34.73 o
  15   5   6      662.07      828.01     57.83 o
  17   5   6      413.10      401.49     83.32 o
  19   5   6        2.63       11.99     51.71 o
  21   5   6       35.52       48.79     77.98 o
  23   5   6       30.01      -16.52     61.48 o
  25   5   6       39.17        8.80     93.28 o
 -22   6   6       29.38       91.28     71.96 o
 -20   6   6       92.53       72.82     56.74 o
 -18   6   6       72.99       58.62     53.48 o
 -16   6   6       16.68      -20.87    110.00 o
 -14   6   6      442.39      493.05     52.97 o
 -12   6   6      631.66      596.46     55.06 o
 -10   6   6       41.37      -43.87     43.87 o
  -8   6   6      228.47      196.77     45.51 o
  -6   6   6      941.68     1059.93     88.37 o
  -4   6   6      184.31      131.87     34.93 o
  -2   6   6      294.51      240.48     36.03 o
   0   6   6     1305.02     1386.56    102.61 o
   2   6   6      332.20      332.81     36.54 o
   4   6   6      183.56      175.00     33.63 o
   6   6   6      320.55      322.69     65.44 o
   8   6   6      265.51      332.06     35.37 o
  10   6   6        7.20      -13.77     33.68 o
  12   6   6      219.29      345.52     38.87 o
  14   6   6      245.91      245.45     49.38 o
  16   6   6      135.59      126.15     50.91 o
  18   6   6       83.94      137.84     56.02 o
  20   6   6       65.95       95.07     61.18 o
 -13   7   6       54.97       64.85     47.81 o
 -11   7   6        1.72      -34.16     43.62 o
  -9   7   6       62.64       27.21     41.31 o
  -7   7   6       88.28       31.14     40.81 o
  -5   7   6        4.39      -13.56     39.03 o
  -3   7   6      123.27      121.67     65.98 o
  -1   7   6      102.73       81.86     39.39 o
   1   7   6       17.30      -10.10     39.49 o
   3   7   6      172.15      188.38     39.89 o
   5   7   6      413.21      381.48     41.10 o
   7   7   6       36.05       45.77     37.68 o
   9   7   6       89.62      114.88     37.99 o
  11   7   6      334.22      346.61     42.60 o
  13   7   6      129.95      198.10     55.86 o
 -35   1   7        4.79       74.60     73.87 o
 -33   1   7       60.48       96.92     86.74 o
 -31   1   7       90.16       44.39     67.60 o
 -29   1   7       16.86        3.11     56.43 o
 -27   1   7      317.11      225.80     49.42 o
 -25   1   7      459.29      340.01     40.46 o
 -23   1   7       11.78       -0.07     32.64 o
 -21   1   7       27.45      -26.49     26.49 o
 -19   1   7     3406.54     2961.91     61.51 o
 -17   1   7      237.27      232.50     20.17 o
 -15   1   7     2209.70     2125.44     37.28 o
 -13   1   7     3514.24     3484.03     46.03 o
 -11   1   7      205.77      249.36     13.30 o
  -9   1   7     1975.81     1631.99     24.10 o
  -7   1   7    12095.07    12957.36    131.05 o
  -5   1   7     1403.57     1878.49     39.22 o
  -3   1   7      405.75      419.29     12.70 o
  -1   1   7    27391.49    26976.13    281.67 o
   1   1   7       67.52       67.38      8.67 o
   3   1   7     8203.45     7752.32     90.12 o
   5   1   7     2884.81     2763.78     40.25 o
   7   1   7      515.62      468.30     17.20 o
   9   1   7    18114.27    19156.46    242.98 o
  11   1   7     6868.20     6268.22     82.59 o
  13   1   7     1100.67     1006.43     28.95 o
  15   1   7     8221.54     8124.75    114.72 o
  17   1   7     6221.00     6115.63    110.11 o
  19   1   7      741.95      650.29     36.11 o
  21   1   7     1680.88     1563.73     61.00 o
  23   1   7     2653.38     2661.28     84.42 o
  25   1   7      134.44       64.26     55.97 o
  27   1   7      294.11      204.96     63.21 o
  29   1   7      717.19      610.04     74.72 o
  31   1   7      194.99      170.01     73.27 o
  33   1   7      111.46      219.60     78.31 o
 -34   2   7       90.57      104.16     79.29 o
 -32   2   7       44.90      136.20     64.62 o
 -30   2   7       16.12       34.16     62.57 o
 -28   2   7      806.35     1028.21     61.97 o
 -26   2   7      293.07      417.73     49.13 o
 -24   2   7      339.43      317.78     45.29 o
 -22   2   7     1148.12     1279.50     48.73 o
 -20   2   7     6452.26     5980.50    111.69 o
 -18   2   7     1069.73     1011.43     36.32 o
 -16   2   7     1270.14     1248.19     38.31 o
 -14   2   7     7123.56     7068.95     91.58 o
 -12   2   7     5059.73     4833.41     62.44 o
 -10   2   7        1.30       -9.87     12.67 o
  -8   2   7     6207.27     6043.33     77.43 o
  -6   2   7    47928.78    50161.86    514.37 o
  -4   2   7     1044.33      977.69     21.02 o
  -2   2   7     3253.37     3142.62     39.22 o
   0   2   7    27625.13    29262.91    305.39 o
   2   2   7    19342.34    20406.08    227.16 o
   4   2   7      327.29      276.19     14.40 o
   6   2   7     6478.50     6205.88    104.35 o
   8   2   7    19946.85    20429.88    261.30 o
  10   2   7      120.62      112.32     16.18 o
  12   2   7      868.24      814.76     25.52 o
  14   2   7     2856.24     2863.88     56.05 o
  16   2   7      431.98      474.72     30.32 o
  18   2   7      159.71      162.74     35.82 o
  20   2   7      997.03      990.14     47.45 o
  22   2   7      318.48      349.82     64.38 o
  24   2   7        8.91      -11.39     48.56 o
  26   2   7      273.52      162.69     59.44 o
  28   2   7      147.48       18.03     63.35 o
  30   2   7       66.18      -65.00     69.54 o
  32   2   7        1.27      -94.53     94.53 o
 -31   3   7       86.23      209.98     79.71 o
 -29   3   7      894.74     1056.20     95.05 o
 -27   3   7       19.89       21.71     47.71 o
 -25   3   7      523.53      705.96     51.70 o
 -23   3   7     1024.75     1125.95     82.47 o
 -21   3   7      309.13      267.38     53.09 o
 -19   3   7     1016.60     1111.27     59.58 o
 -17   3   7     1376.61     1454.87     48.75 o
 -15   3   7     3922.71     3660.79     74.76 o
 -13   3   7      329.07      276.94     20.12 o
 -11   3   7     9944.24     9624.42    119.38 o
  -9   3   7     1834.71     1813.44     34.43 o
  -7   3   7      419.03      459.36     17.21 o
  -5   3   7     3317.06     3123.01     38.05 o
  -3   3   7     4385.39     4122.37     55.66 o
  -1   3   7     3204.51     3329.53     47.14 o
   1   3   7     5804.57     6019.73     82.36 o
   3   3   7     5801.65     5604.92     88.36 o
   5   3   7      857.46      789.27     22.63 o
   7   3   7      854.51     1051.52     28.00 o
   9   3   7     5465.79     5391.33     76.83 o
  11   3   7     2394.49     2270.60     63.20 o
  13   3   7        9.62      -10.62     20.96 o
  15   3   7     1024.99      994.91     37.18 o
  17   3   7     2085.68     1919.81     60.33 o
  19   3   7        8.93      -28.13     33.07 o
  21   3   7        5.84      -20.11     35.85 o
  23   3   7       67.57      -10.57     40.24 o
  25   3   7      107.19       87.54     55.34 o
  27   3   7       14.56       34.58     58.32 o
  29   3   7        3.76      -37.61     86.98 o
  31   3   7        8.51       19.57     70.64 o
 -30   4   7       42.97      154.24     76.18 o
 -28   4   7       72.73       46.70     71.23 o
 -26   4   7        4.42       90.31     73.51 o
 -24   4   7       31.13       96.42     51.58 o
 -22   4   7       51.80       -5.38     53.42 o
 -20   4   7       72.84       56.01     60.82 o
 -18   4   7      397.13      331.12     52.61 o
 -16   4   7      260.77      240.34     39.19 o
 -14   4   7       62.98       38.66     33.09 o
 -12   4   7      988.25      885.62     50.55 o
 -10   4   7     3320.18     3125.10     92.40 o
  -8   4   7       65.44       67.63     20.01 o
  -6   4   7     5131.30     5243.85     82.47 o
  -4   4   7     3573.95     3458.71     57.17 o
  -2   4   7       67.59       76.67     19.32 o
   0   4   7     6093.63     6364.53    112.80 o
   2   4   7     6316.72     6108.24    100.30 o
   4   4   7      956.78      763.92     27.82 o
   6   4   7     7129.22     6957.31    113.30 o
   8   4   7     4749.26     4401.32     88.17 o
  10   4   7      336.99      273.34     22.10 o
  12   4   7     3271.26     3570.78     67.49 o
  14   4   7     2484.98     2389.33     69.89 o
  16   4   7      186.53      192.42     29.83 o
  18   4   7     1347.64     1392.03     60.45 o
  20   4   7     1587.84     1553.06     72.67 o
  22   4   7      127.01       71.06     54.24 o
  24   4   7      565.68      599.90     83.02 o
  26   4   7      304.30      397.65    124.72 o
  28   4   7       52.51      -35.72     89.67 o
 -25   5   7        2.26      151.96     86.22 o
 -23   5   7       21.45       56.31     71.18 o
 -21   5   7      214.06      299.26     82.18 o
 -19   5   7      120.74       85.35     54.43 o
 -17   5   7       27.28      -18.98     69.19 o
 -15   5   7      362.83      388.54     49.24 o
 -13   5   7      385.74      418.44     46.34 o
 -11   5   7       15.44       -7.54     35.66 o
  -9   5   7      839.97      810.56     46.44 o
  -7   5   7      685.00      585.00     43.22 o
  -5   5   7        5.84        9.28     30.66 o
  -3   5   7     1999.21     1941.81     67.38 o
  -1   5   7     1509.08     1396.73     54.05 o
   1   5   7        0.75        5.00     28.65 o
   3   5   7     1767.67     1670.84     56.44 o
   5   5   7     2544.59     2365.85     67.36 o
   7   5   7        0.08      -19.24     29.68 o
   9   5   7      411.38      404.71     36.23 o
  11   5   7     2791.60     2481.30     73.65 o
  13   5   7        4.38      -11.72     34.86 o
  15   5   7      313.71      304.68     41.38 o
  17   5   7      642.36      629.26     59.70 o
  19   5   7       52.36        9.62     69.70 o
  21   5   7      126.96      141.16     88.35 o
  23   5   7      186.86      174.00     68.45 o
  25   5   7       57.53       77.56     94.74 o
 -20   6   7       30.04      -17.40     73.56 o
 -18   6   7       46.36       53.33     56.29 o
 -16   6   7       13.02      -50.84     65.73 o
 -14   6   7      102.62      126.76     48.71 o
 -12   6   7      231.99      168.09     52.13 o
 -10   6   7       28.22      -21.79     38.80 o
  -8   6   7       42.20       41.83     38.38 o
  -6   6   7       24.74       -4.54     37.05 o
  -4   6   7       44.74       27.15     36.37 o
  -2   6   7       15.12      -20.61     37.81 o
   0   6   7        1.50       21.31     34.27 o
   2   6   7        4.17      -12.31     33.61 o
   4   6   7       32.55       31.99     33.06 o
   6   6   7        7.62       33.41     33.71 o
   8   6   7      104.53      119.21     36.78 o
  10   6   7        0.16       -7.24     36.92 o
  12   6   7       29.12       50.75     39.46 o
  14   6   7       48.76       28.99     51.94 o
  16   6   7        5.47      -12.96     52.77 o
  18   6   7        3.34       -1.98     56.22 o
  20   6   7        1.97      -61.04     61.04 o
 -13   7   7      143.81      150.33     53.61 o
 -11   7   7      104.35      110.78     48.55 o
  -9   7   7        4.64       -5.55     43.88 o
  -7   7   7       77.13       37.36     43.07 o
  -5   7   7       43.82       32.88     81.96 o
  -3   7   7        2.20       15.80     41.02 o
  -1   7   7       47.96       19.37     40.81 o
   1   7   7       56.60       94.23     41.42 o
   3   7   7        4.45       43.43     39.75 o
   5   7   7      169.68      169.91     40.12 o
   7   7   7       33.57        8.62     40.36 o
   9   7   7        0.85       38.91     40.76 o
  11   7   7        6.98      -20.37     49.00 o
 -34   0   8       17.62       91.81    114.66 o
 -32   0   8        4.80       12.58    102.29 o
 -30   0   8        5.02       59.95     74.30 o
 -28   0   8      523.61      727.19     82.87 o
 -26   0   8      791.35      844.06     78.79 o
 -24   0   8       30.45      -26.19     54.02 o
 -22   0   8      810.53     1014.68     57.69 o
 -20   0   8     2996.51     2894.91     87.88 o
 -18   0   8      299.38      280.94     45.55 o
 -16   0   8     1892.08     1931.86     55.26 o
 -14   0   8     1665.48     1526.55     42.89 o
 -12   0   8      134.44      145.34     19.60 o
 -10   0   8     2877.99     2640.18     47.81 o
  -8   0   8     3435.46     3185.55     53.21 o
  -6   0   8     3371.58     3366.77     67.50 o
  -4   0   8     4237.84     4917.83     90.63 o
  -2   0   8     9668.72     9034.66    155.97 o
   0   0   8     9007.33     9129.41    157.53 o
   2   0   8      360.55      404.53     22.03 o
   4   0   8     1335.45     1581.68     39.70 o
   6   0   8    18360.48    19176.31    320.05 o
   8   0   8     9205.81     9215.07    161.04 o
  10   0   8     3963.32     3651.50     75.57 o
  12   0   8     6262.14     6107.88    133.93 o
  14   0   8     7067.62     7099.13    185.52 o
  16   0   8     7269.27     6870.77    154.82 o
  18   0   8      334.38      282.70     52.60 o
  20   0   8     6645.73     6299.43    282.66 o
  22   0   8     4091.86     3989.94    146.05 o
  24   0   8      388.08      471.08     99.15 o
  26   0   8      679.08      548.79     79.31 o
  28   0   8      480.84      343.67     83.52 o
  30   0   8      264.37      209.19    127.86 o
  32   0   8       40.40     -131.01    131.01 o
 -35   1   8      111.03      220.93     73.88 o
 -33   1   8       80.55      114.01     68.51 o
 -31   1   8       68.70      177.47     63.14 o
 -29   1   8      835.21      858.23     72.46 o
 -27   1   8      310.78      357.98     73.13 o
 -25   1   8       14.62      -22.05     36.57 o
 -23   1   8     1605.26     1621.67     55.78 o
 -21   1   8     1485.16     1484.62     52.10 o
 -19   1   8      218.71      225.02     28.92 o
 -17   1   8     3612.55     3626.79     62.14 o
 -15   1   8     7916.24     7866.10     91.25 o
 -13   1   8      145.68      144.28     14.55 o
 -11   1   8    13885.95    13524.01    133.30 o
  -9   1   8    15088.60    15134.49    153.25 o
  -7   1   8     6006.77     6899.97     73.95 o
  -5   1   8     3577.53     3166.82     45.41 o
  -3   1   8    13143.09    12916.83    150.77 o
  -1   1   8    23984.63    26243.60    275.09 o
   1   1   8      825.11      545.19     18.19 o
   3   1   8     8295.76     8186.57     95.47 o
   5   1   8     8917.38     9241.35    113.67 o
   7   1   8       16.73       18.17     10.15 o
   9   1   8     1330.56     1053.17     28.67 o
  11   1   8     6645.23     6179.63     88.22 o
  13   1   8      180.40      189.34     18.02 o
  15   1   8     2060.38     1935.13     52.52 o
  17   1   8     3206.21     3095.18     70.10 o
  19   1   8        6.96       28.74     29.76 o
  21   1   8     1668.11     1649.80     92.46 o
  23   1   8      427.33      454.17     48.38 o
  25   1   8      760.06      751.33    122.60 o
  27   1   8      202.58      177.37     63.80 o
  29   1   8      553.23      508.78     77.67 o
  31   1   8      189.10      144.92     90.97 o
  33   1   8        0.14      -96.04     96.04 o
 -34   2   8        4.12       76.94     97.18 o
 -32   2   8       11.34      -10.26     94.17 o
 -30   2   8       10.15      -35.11     59.10 o
 -28   2   8       67.81      184.99     52.08 o
 -26   2   8      277.22      309.15     50.32 o
 -24   2   8     1047.99      973.62     56.94 o
 -22   2   8      361.82      416.52     38.88 o
 -20   2   8     1692.19     1752.31     56.41 o
 -18   2   8     5547.49     5011.33     86.39 o
 -16   2   8      292.68      272.40     22.13 o
 -14   2   8     4335.40     4464.40     64.91 o
 -12   2   8     8585.18     8565.39    108.32 o
 -10   2   8     1744.51     1747.05     33.38 o
  -8   2   8     1039.64      969.03     22.27 o
  -6   2   8    19137.50    19530.44    216.11 o
  -4   2   8      814.53     1004.98     21.13 o
  -2   2   8     2596.45     2629.08     35.47 o
   0   2   8     9850.81    10064.74    110.04 o
   2   2   8     6320.83     6246.43     71.55 o
   4   2   8     3509.92     3545.92     47.46 o
   6   2   8    10548.72    11168.11    160.82 o
   8   2   8     8285.84     8290.13    112.21 o
  10   2   8      106.90      153.51     17.56 o
  12   2   8     6126.41     6615.38    102.21 o
  14   2   8     3593.96     3350.39     84.30 o
  16   2   8       15.73       10.09     27.79 o
  18   2   8      169.66      205.32     34.38 o
  20   2   8     1172.67     1174.74     51.96 o
  22   2   8       23.25       15.80     47.21 o
  24   2   8      141.64        4.59     57.55 o
  26   2   8        5.99      -24.99     60.38 o
  28   2   8      237.93      168.26     68.00 o
  30   2   8      100.19        4.06     73.72 o
  32   2   8       15.67      -74.93     74.93 o
 -31   3   8        4.35       57.53     57.17 o
 -29   3   8       31.33       47.44     51.77 o
 -27   3   8       22.23       29.73     47.96 o
 -25   3   8       42.71      112.37     44.58 o
 -23   3   8       25.00      -24.40     37.46 o
 -21   3   8      277.54      218.53     37.29 o
 -19   3   8       25.89       27.71     41.90 o
 -17   3   8       86.52      121.81     30.69 o
 -15   3   8     3883.23     3610.41    101.04 o
 -13   3   8      177.92      195.51     22.53 o
 -11   3   8      234.16      273.77     26.56 o
  -9   3   8      984.56      947.27     25.20 o
  -7   3   8     2207.72     2189.46     32.96 o
  -5   3   8       97.03       61.62     12.95 o
  -3   3   8       12.14        0.81     12.66 o
  -1   3   8      320.34      307.86     17.05 o
   1   3   8      140.34      137.89     15.06 o
   3   3   8      605.82      599.16     20.45 o
   5   3   8        3.23        3.72     14.90 o
   7   3   8      462.00      472.56     20.26 o
   9   3   8      317.69      281.81     22.96 o
  11   3   8      620.52      647.06     28.78 o
  13   3   8      277.91      251.27     25.50 o
  15   3   8       64.52       36.84     25.14 o
  17   3   8      107.33       50.22     30.81 o
  19   3   8      173.65      211.85     37.02 o
  21   3   8       57.47       22.06     37.61 o
  23   3   8      256.33      194.51     86.91 o
  25   3   8      138.98      141.15     64.41 o
  27   3   8        1.95      -15.95     62.46 o
  29   3   8       33.97      -54.24     67.76 o
 -28   4   8       17.78      122.26     74.72 o
 -26   4   8       80.50       64.31     64.75 o
 -24   4   8       34.06       79.10     53.09 o
 -22   4   8        2.27       50.41     59.57 o
 -20   4   8      129.99      110.71     46.27 o
 -18   4   8        2.81      -11.92     40.38 o
 -16   4   8        2.29      -36.70     36.70 o
 -14   4   8     1202.22     1237.46     54.83 o
 -12   4   8        3.18       -4.68     22.37 o
 -10   4   8       14.42      -14.39     20.82 o
  -8   4   8     3265.68     3311.33     61.40 o
  -6   4   8     3247.77     3201.50     61.01 o
  -4   4   8       12.31      -17.01     18.82 o
  -2   4   8     3188.01     3178.83     69.82 o
   0   4   8     3341.01     3272.79     82.15 o
   2   4   8     1234.96     1184.18     41.35 o
   4   4   8      173.05      194.74     24.93 o
   6   4   8     2186.37     2180.32     49.35 o
   8   4   8      581.22      619.10     27.33 o
  10   4   8       92.88      123.32     25.31 o
  12   4   8     1241.65     1278.37     41.06 o
  14   4   8        3.39       -1.99     24.90 o
  16   4   8       88.32      118.75     29.78 o
  18   4   8      241.20      291.67     36.21 o
  20   4   8      200.04      225.55     43.90 o
  22   4   8       11.28      -30.61     53.11 o
  24   4   8      257.83      201.78     77.90 o
  26   4   8        4.19     -119.90    119.90 o
  28   4   8        0.36      -92.77     92.77 o
 -25   5   8      239.16      365.93     89.41 o
 -23   5   8       80.21      216.56     65.67 o
 -21   5   8       40.50       69.32     58.52 o
 -19   5   8      688.85      853.81    114.59 o
 -17   5   8      484.61      519.37     74.34 o
 -15   5   8        4.38       -3.03     44.61 o
 -13   5   8      341.68      262.50     64.06 o
 -11   5   8      574.94      568.19     65.05 o
  -9   5   8      121.34      141.87     35.10 o
  -7   5   8      556.46      458.44     41.13 o
  -5   5   8       23.53      -31.88     31.88 o
  -3   5   8       32.96       -0.75     31.75 o
  -1   5   8      114.81       71.83     21.02 o
   1   5   8      122.68      117.86     31.69 o
   3   5   8       68.94       65.37     31.78 o
   5   5   8       44.32       40.73     31.44 o
   7   5   8      162.19      193.36     35.01 o
   9   5   8       12.59        9.87     33.73 o
  11   5   8      173.81      150.24     36.98 o
  13   5   8      261.03      202.39     40.71 o
  15   5   8       63.09       73.84     42.11 o
  17   5   8      109.78      147.30     54.79 o
  19   5   8       64.35       54.89     57.39 o
  21   5   8        3.14      -25.53     60.56 o
  23   5   8       11.14      -24.06     68.42 o
 -20   6   8      100.89      171.30     64.93 o
 -18   6   8      106.87      202.68     60.03 o
 -16   6   8        1.85      -20.01     63.31 o
 -14   6   8      192.00      217.84     52.33 o
 -12   6   8       92.83       48.12     47.71 o
 -10   6   8        1.34      -40.99     42.19 o
  -8   6   8      239.22      235.30     43.78 o
  -6   6   8      516.35      628.92     47.50 o
  -4   6   8       27.38       22.55     37.44 o
  -2   6   8      490.85      570.30     44.85 o
   0   6   8      434.70      467.96     42.98 o
   2   6   8      254.90      321.44     45.72 o
   4   6   8       17.83       50.30     36.38 o
   6   6   8      361.34      425.72     54.00 o
   8   6   8      527.05      563.83     45.33 o
  10   6   8        0.83       58.39     38.88 o
  12   6   8      213.29      273.43     43.98 o
  14   6   8      100.30      161.18     67.94 o
  16   6   8       50.51      -54.23     54.23 o
  18   6   8        2.05      -54.24     84.68 o
 -11   7   8      219.65      196.08     54.44 o
  -9   7   8      498.58      515.93     55.71 o
  -7   7   8      112.08      186.95     48.57 o
  -5   7   8      136.25      108.19     45.29 o
  -3   7   8      616.03      606.68     51.50 o
  -1   7   8      317.63      279.11     46.42 o
   1   7   8       29.32      118.34     42.82 o
   3   7   8      520.42      601.97     66.44 o
   5   7   8      206.96      213.03     43.74 o
   7   7   8       11.39       38.40     56.56 o
   9   7   8      192.76      307.27     61.36 o
 -33   1   9       44.36       37.85     70.78 o
 -31   1   9        4.65       54.43     63.75 o
 -29   1   9      130.52      163.22     62.98 o
 -27   1   9        5.19       35.67     51.95 o
 -25   1   9       33.43      109.49     42.94 o
 -23   1   9      938.43      803.74     44.75 o
 -21   1   9      776.45      630.96     45.91 o
 -19   1   9      601.77      556.36     32.65 o
 -17   1   9     7238.15     6800.35    115.21 o
 -15   1   9     2353.59     2224.66     37.66 o
 -13   1   9      140.16      130.08     14.28 o
 -11   1   9     8436.07     8291.68     89.29 o
  -9   1   9     5557.08     5301.34     60.49 o
  -7   1   9       80.09       72.54     12.87 o
  -5   1   9     5591.11     5222.31     69.22 o
  -3   1   9    20672.71    21105.80    234.99 o
  -1   1   9     6437.06     6721.31     85.65 o
   1   1   9     4354.19     4682.95     62.62 o
   3   1   9     9676.97     9149.15    113.68 o
   5   1   9      119.65      106.77     12.80 o
   7   1   9     5870.09     6022.69     79.26 o
   9   1   9     2688.88     2417.89     44.20 o
  11   1   9      770.58      695.43     27.15 o
  13   1   9     1110.30     1075.87     49.46 o
  15   1   9     1628.66     1480.38     47.61 o
  17   1   9      218.48      198.21     32.37 o
  19   1   9       25.65       26.07     36.62 o
  21   1   9      374.48      456.40     67.47 o
  23   1   9        3.55       -4.67     52.28 o
  25   1   9        9.15      -58.85     59.63 o
  27   1   9       90.22      -63.19     63.19 o
  29   1   9       18.96      -25.43     95.86 o
  31   1   9        5.34      -85.85     85.85 o
 -32   2   9       26.74       82.20     68.28 o
 -30   2   9       57.75      142.54     63.72 o
 -28   2   9        2.15       44.72     52.46 o
 -26   2   9      386.65      360.36     54.83 o
 -24   2   9      826.42      727.60     69.59 o
 -22   2   9      138.25      172.92     42.19 o
 -20   2   9      237.96      146.45     32.99 o
 -18   2   9      714.14      649.19     38.93 o
 -16   2   9      212.69      194.00     21.63 o
 -14   2   9      237.32      257.11     22.69 o
 -12   2   9     1735.46     1721.49     38.32 o
 -10   2   9       64.05       52.52     15.65 o
  -8   2   9     7309.37     7144.58     77.75 o
  -6   2   9     2556.86     2400.91     39.53 o
  -4   2   9     2307.52     2360.52     36.07 o
  -2   2   9     1066.61      893.28     21.07 o
   0   2   9     9122.39     9181.99    102.11 o
   2   2   9    12360.44    12191.94    132.76 o
   4   2   9      468.03      465.44     17.31 o
   6   2   9     6485.79     6193.69     86.20 o
   8   2   9     3476.27     3289.28     54.35 o
  10   2   9      535.64      499.41     24.81 o
  12   2   9     1349.06     1471.97     41.17 o
  14   2   9     5454.77     5134.57     92.61 o
  16   2   9      360.54      287.59     33.39 o
  18   2   9      111.42      119.43     34.62 o
  20   2   9     2012.66     1963.47     69.26 o
  22   2   9      233.20      266.27     53.34 o
  24   2   9        2.49      -49.78     52.62 o
  26   2   9      172.81      118.70     65.18 o
  28   2   9      108.32       64.26     69.37 o
  30   2   9       36.75        2.85     76.73 o
 -31   3   9      109.62      245.75     61.24 o
 -29   3   9       76.03      152.85     55.73 o
 -27   3   9      200.05      282.34     61.69 o
 -25   3   9      153.77      268.28     50.56 o
 -23   3   9      579.50      652.55     57.64 o
 -21   3   9      515.52      407.29     42.15 o
 -19   3   9       75.73       43.84     33.23 o
 -17   3   9     6712.09     6681.52    172.81 o
 -15   3   9     2770.53     2679.34     83.65 o
 -13   3   9      906.08      877.93     37.63 o
 -11   3   9     1637.09     1584.56     44.03 o
  -9   3   9    11322.67    11022.44    144.62 o
  -7   3   9     6420.54     6538.37     90.65 o
  -5   3   9      107.13       76.92     17.17 o
  -3   3   9    12532.12    12343.36    161.15 o
  -1   3   9     5608.21     5611.50     79.95 o
   1   3   9      216.88      228.25     18.52 o
   3   3   9     2584.71     2683.77     60.26 o
   5   3   9     8714.90     8403.68    133.05 o
   7   3   9      539.06      492.38     26.09 o
   9   3   9     4947.23     4788.27     84.90 o
  11   3   9     4569.08     4521.21     82.59 o
  13   3   9      446.58      428.32     29.75 o
  15   3   9     1213.21     1343.66     47.15 o
  17   3   9     1575.02     1692.81     92.88 o
  19   3   9     1000.65      949.61     47.81 o
  21   3   9      624.74      674.57     57.19 o
  23   3   9      712.55      870.96     65.82 o
  25   3   9      439.49      522.15     66.16 o
  27   3   9       70.88       72.26     65.95 o
  29   3   9      352.52      484.53     78.73 o
 -28   4   9        7.31       39.06     76.42 o
 -26   4   9      819.66      919.64    170.47 o
 -24   4   9      844.33      654.78     72.99 o
 -22   4   9       16.66       11.55     49.61 o
 -20   4   9     1223.33     1276.13     81.69 o
 -18   4   9     1305.64     1342.90     64.57 o
 -16   4   9        8.54       12.18     29.05 o
 -14   4   9     2223.09     2311.82     59.50 o
 -12   4   9     5169.99     5038.23     92.18 o
 -10   4   9      591.02      616.52     27.20 o
  -8   4   9     6867.84     6704.61    111.59 o
  -6   4   9     7391.87     7331.63    119.40 o
  -4   4   9       27.84       21.51     24.43 o
  -2   4   9     7909.47     7893.85    146.46 o
   0   4   9    11908.72    11443.00    234.17 o
   2   4   9     1411.89     1298.79     45.24 o
   4   4   9     3545.40     3804.44     71.82 o
   6   4   9     9661.65     9868.95    154.82 o
   8   4   9      477.45      458.16     28.17 o
  10   4   9      155.27      145.38     26.03 o
  12   4   9     2222.94     2448.83     60.10 o
  14   4   9     1276.52     1301.60     44.28 o
  16   4   9      126.45      211.49     32.22 o
  18   4   9      190.36      197.31     38.73 o
  20   4   9      405.30      479.26     45.20 o
  22   4   9       33.20       56.50     55.98 o
  24   4   9        0.68       64.41     78.03 o
  26   4   9       27.32      -84.68     84.68 o
 -25   5   9        6.07      -26.61     85.19 o
 -23   5   9       51.89      -73.09     87.86 o
 -21   5   9      163.98       85.35     61.84 o
 -19   5   9       23.06       -9.01     70.90 o
 -17   5   9      338.58      338.35     58.34 o
 -15   5   9      657.63      575.01     57.39 o
 -13   5   9       46.94       70.04     44.77 o
 -11   5   9      397.92      418.60     38.47 o
  -9   5   9     1186.78     1205.06     62.90 o
  -7   5   9      488.80      414.76     43.42 o
  -5   5   9      447.40      391.56     63.14 o
  -3   5   9      531.91      461.46     40.53 o
  -1   5   9      289.56      293.12     37.48 o
   1   5   9      286.25      329.15     37.63 o
   3   5   9      337.97      307.15     36.90 o
   5   5   9       26.52       34.33     34.98 o
   7   5   9      214.78      283.05     38.69 o
   9   5   9      661.90      694.45     45.15 o
  11   5   9       17.09       38.89     38.01 o
  13   5   9      169.15      240.62     47.14 o
  15   5   9      226.24      273.92     48.80 o
  17   5   9       86.00       41.67     55.30 o
  19   5   9        2.10       18.36     60.03 o
  21   5   9       31.67       92.15     65.32 o
  23   5   9       40.42      -35.01     97.89 o
 -20   6   9       25.20      -29.69     63.74 o
 -18   6   9        9.08       62.21     81.56 o
 -16   6   9       88.60       73.24     83.72 o
 -14   6   9       83.54       45.31     40.07 o
 -12   6   9        3.99       -6.17     45.97 o
 -10   6   9      318.56      329.96     48.38 o
  -8   6   9      310.27      397.67     49.33 o
  -6   6   9       26.04       10.33     41.30 o
  -4   6   9      218.05      213.18     42.11 o
  -2   6   9      302.07      293.00     42.65 o
   0   6   9       24.97       37.00     38.27 o
   2   6   9      328.23      257.54     41.45 o
   4   6   9      340.87      306.13     42.49 o
   6   6   9       50.59      115.69     41.75 o
   8   6   9      591.91      537.81     48.16 o
  10   6   9      249.00      281.49     44.61 o
  12   6   9       99.29      121.13     44.90 o
  14   6   9       68.41       70.07     47.33 o
  16   6   9      145.19      173.73     96.00 o
  18   6   9        2.04      -22.97     63.76 o
  -9   7   9        0.52      -49.95     49.95 o
  -7   7   9        2.04       30.46     48.79 o
  -5   7   9        7.71       31.88     47.46 o
  -3   7   9        2.50      -32.89     44.94 o
  -1   7   9        0.51      -43.44     43.44 o
   1   7   9       18.29       11.84     45.00 o
   3   7   9        4.56       11.84     45.09 o
   5   7   9       58.68      116.71     46.51 o
   7   7   9        4.66       64.14     56.47 o
 -34   0  10        0.78       42.34    116.75 o
 -32   0  10       18.32      133.94    116.33 o
 -30   0  10       14.66     -102.92    102.92 o
 -28   0  10        2.52      -60.80    103.34 o
 -26   0  10      133.70      169.63     69.87 o
 -24   0  10      652.87      429.49     67.32 o
 -22   0  10      281.62      121.21     57.03 o
 -20   0  10      106.70      151.30     42.88 o
 -18   0  10     3664.10     3347.37     92.42 o
 -16   0  10      831.02      702.13     33.83 o
 -14   0  10      343.26      382.87     25.24 o
 -12   0  10    10991.33    10396.37    150.03 o
 -10   0  10     4209.98     4176.00     75.14 o
  -8   0  10     3190.31     2965.06     57.92 o
  -6   0  10    23844.98    24436.36    406.72 o
  -4   0  10    16847.68    16816.93    283.74 o
  -2   0  10     2052.07     1876.19     48.55 o
   0   0  10    32438.41    32120.03    529.66 o
   2   0  10    34070.73    35843.92    589.29 o
   4   0  10     1041.07     1090.75     37.59 o
   6   0  10    42388.22    42926.85    705.02 o
   8   0  10    20639.64    19734.55    332.94 o
  10   0  10      449.19      480.08     28.69 o
  12   0  10    14953.20    14297.49    248.34 o
  14   0  10    22556.61    22072.89    434.92 o
  16   0  10     1262.47     1128.45     68.58 o
  18   0  10     1863.38     1702.38     90.45 o
  20   0  10     8963.54     8824.61    271.97 o
  22   0  10       11.71      -58.24     63.44 o
  24   0  10        9.13      -16.01     69.76 o
  26   0  10      646.86      795.26    133.73 o
  28   0  10      172.87      190.75    125.77 o
  30   0  10      106.94     -125.98    133.94 o
 -33   1  10        4.83       68.43     70.62 o
 -31   1  10       14.60      104.11     69.35 o
 -29   1  10       59.43      128.08     64.54 o
 -27   1  10       30.97       42.65     55.75 o
 -25   1  10      228.40      277.94     48.66 o
 -23   1  10      901.18      961.24     47.49 o
 -21   1  10      157.21      135.66     34.18 o
 -19   1  10       98.57      145.76     28.56 o
 -17   1  10     5368.95     5504.50     80.04 o
 -15   1  10     2063.21     2017.54     39.03 o
 -13   1  10      299.43      312.15     18.05 o
 -11   1  10     3963.83     3895.39     51.46 o
  -9   1  10    13645.71    13881.64    149.32 o
  -7   1  10      782.28     1001.67     26.54 o
  -5   1  10      322.50      242.83     16.02 o
  -3   1  10    21777.81    22606.19    266.32 o
  -1   1  10     6731.71     6944.03     89.02 o
   1   1  10     1703.13     1593.99     31.27 o
   3   1  10     6366.10     5866.31     77.36 o
   5   1  10    10449.71    10549.98    130.39 o
   7   1  10      195.96      203.00     16.40 o
   9   1  10     5710.82     5739.60     90.44 o
  11   1  10     4066.53     3919.60     68.57 o
  13   1  10       66.97       29.33     22.09 o
  15   1  10     3068.95     3175.51     90.71 o
  17   1  10      560.76      582.77     36.35 o
  19   1  10      464.70      448.20     43.86 o
  21   1  10      593.68      691.86     60.03 o
  23   1  10      973.02      941.93     69.58 o
  25   1  10      319.60      249.38     64.23 o
  27   1  10       96.06        4.66     73.21 o
  29   1  10      102.50       -2.18     76.66 o
  31   1  10       32.68     -101.94    101.94 o
 -32   2  10      250.53      405.68     74.67 o
 -30   2  10       13.68      -45.30     64.88 o
 -28   2  10      268.65      347.73     55.05 o
 -26   2  10      765.30      823.90     59.19 o
 -24   2  10      723.93      690.62     61.10 o
 -22   2  10      238.99      284.88     44.09 o
 -20   2  10      940.99      932.04     45.03 o
 -18   2  10     1211.61     1202.84     40.67 o
 -16   2  10       21.37      -24.61     24.61 o
 -14   2  10     1137.32     1134.89     37.34 o
 -12   2  10      770.08      871.74     27.87 o
 -10   2  10      284.66      298.74     18.36 o
  -8   2  10     1861.78     1869.23     32.13 o
  -6   2  10      656.98      683.30     20.00 o
  -4   2  10      716.26      915.91     39.80 o
  -2   2  10     1772.45     1781.41     31.51 o
   0   2  10     1060.40     1150.55     30.33 o
   2   2  10     1765.85     1821.54     30.92 o
   4   2  10      142.47      138.48     15.40 o
   6   2  10     1736.04     1701.09     38.91 o
   8   2  10     1003.90      960.34     31.00 o
  10   2  10        1.45      -20.48     20.48 o
  12   2  10       44.59       50.06     25.25 o
  14   2  10     1128.59     1113.19     52.31 o
  16   2  10       38.74       44.62     28.24 o
  18   2  10        3.37      -32.99     32.99 o
  20   2  10       12.21       29.78     45.82 o
  22   2  10      157.25      240.16     64.17 o
  24   2  10       17.03       66.61     84.05 o
  26   2  10        2.21      -60.78     64.08 o
  28   2  10       59.54      -42.84     80.31 o
  30   2  10        9.00      -33.66     76.76 o
 -31   3  10      137.56      232.32     60.43 o
 -29   3  10       31.70       61.15     57.29 o
 -27   3  10       21.08       47.03     51.70 o
 -25   3  10      430.35      361.90     53.50 o
 -23   3  10       74.14       35.00     45.36 o
 -21   3  10      160.41      160.54     38.96 o
 -19   3  10      397.79      319.98     37.57 o
 -17   3  10      177.99      165.54     32.65 o
 -15   3  10     1392.13     1318.68     46.91 o
 -13   3  10      860.52      873.48     36.48 o
 -11   3  10      114.67       64.91     20.61 o
  -9   3  10     2358.10     2387.74     49.63 o
  -7   3  10     5421.87     5146.62     90.93 o
  -5   3  10      485.80      492.31     25.19 o
  -3   3  10     2101.93     2105.77     49.12 o
  -1   3  10     4058.28     4075.39     75.18 o
   1   3  10     2595.39     2473.04     53.92 o
   3   3  10     3633.66     3703.47     69.49 o
   5   3  10      682.79      724.56     30.10 o
   7   3  10     1092.24      997.33     34.72 o
   9   3  10     1970.51     2066.03     55.18 o
  11   3  10     1272.30     1278.40     56.51 o
  13   3  10      126.52      122.53     28.02 o
  15   3  10      383.18      419.72     34.36 o
  17   3  10     1659.16     1604.64     55.39 o
  19   3  10       30.57       -8.32     36.46 o
  21   3  10       53.21       62.00     50.59 o
  23   3  10      156.94      133.69    104.38 o
  25   3  10       18.69       25.00    108.21 o
  27   3  10        0.30      -13.26     77.33 o
 -28   4  10       39.74       72.26     78.94 o
 -26   4  10      249.65      267.34     75.26 o
 -24   4  10        1.02        1.77     64.75 o
 -22   4  10      153.96      100.04     52.65 o
 -20   4  10      200.88       79.44     47.63 o
 -18   4  10       24.27        1.61     33.47 o
 -16   4  10      605.52      679.23     48.03 o
 -14   4  10      934.20      959.36     40.75 o
 -12   4  10      229.31      260.25     26.95 o
 -10   4  10      276.32      318.10     28.48 o
  -8   4  10      951.41     1030.27     37.02 o
  -6   4  10      223.26      220.44     25.32 o
  -4   4  10        0.64      -27.36     27.42 o
  -2   4  10       56.00       64.08     31.49 o
   0   4  10       18.93       46.87     31.89 o
   2   4  10       77.27       80.05     27.68 o
   4   4  10       69.12       48.89     24.79 o
   6   4  10      430.91      466.53     29.46 o
   8   4  10      967.58      947.05     35.57 o
  10   4  10       88.43       59.31     26.92 o
  12   4  10        2.84      -28.35     28.35 o
  14   4  10       62.04       53.80     30.39 o
  16   4  10       39.47       38.53     32.46 o
  18   4  10       42.19       -6.90     37.86 o
  20   4  10       30.14      -12.77     41.54 o
  22   4  10        5.00      -54.60     72.59 o
  24   4  10      129.71       75.20     83.42 o
  26   4  10       40.29      -89.14     89.14 o
 -23   5  10       40.07       26.88     67.93 o
 -21   5  10      121.73      148.74     64.03 o
 -19   5  10        8.66      -16.65     58.31 o
 -17   5  10      126.84      170.02     55.98 o
 -15   5  10      659.93      755.82     63.29 o
 -13   5  10      277.67      286.45     41.03 o
 -11   5  10       85.43       51.93     42.22 o
  -9   5  10     1122.51     1134.30     59.09 o
  -7   5  10      635.32      641.73     47.40 o
  -5   5  10      126.45      159.73     40.42 o
  -3   5  10     2758.11     2809.34     66.86 o
  -1   5  10     1093.68     1095.29     51.75 o
   1   5  10      195.98      246.59     38.59 o
   3   5  10     2314.94     2352.10     76.28 o
   5   5  10     2729.99     2696.69    139.93 o
   7   5  10       39.29        2.41     37.59 o
   9   5  10     1218.63     1321.79     58.84 o
  11   5  10     2901.36     2966.15    103.79 o
  13   5  10        1.22      -17.41     43.16 o
  15   5  10      340.31      371.53     50.66 o
  17   5  10      561.50      630.81     69.99 o
  19   5  10       86.89       40.75     65.12 o
  21   5  10      160.58      135.56     70.70 o
 -18   6  10       24.68      -31.96     49.56 o
 -16   6  10       30.91       14.65     45.59 o
 -14   6  10      124.39      129.88     54.70 o
 -12   6  10       81.75       55.69     51.27 o
 -10   6  10        0.72       -8.05     49.53 o
  -8   6  10      584.54      674.23     54.97 o
  -6   6  10      365.95      400.71     49.33 o
  -4   6  10       56.11       45.93     41.86 o
  -2   6  10      146.33      189.97     43.17 o
   0   6  10      685.73      804.25     53.45 o
   2   6  10      271.92      284.16     66.53 o
   4   6  10       48.26       33.80     42.51 o
   6   6  10      629.29      758.85     54.03 o
   8   6  10      225.65      288.14     48.29 o
  10   6  10       16.54        1.49     45.31 o
  12   6  10      182.93      187.91     48.08 o
  14   6  10      324.94      357.93     54.07 o
  16   6  10       46.04       33.47     55.07 o
  -7   7  10        1.42      -30.15     56.91 o
  -5   7  10        8.81       43.34     49.22 o
  -3   7  10       14.89        4.29     47.00 o
  -1   7  10        1.87       -1.10     48.64 o
   1   7  10        5.28       47.70     49.58 o
   3   7  10        3.33       -9.92     48.17 o
 -33   1  11       98.98       97.99     86.23 o
 -31   1  11      213.84      193.10     89.19 o
 -29   1  11        1.98      -61.83     61.83 o
 -27   1  11      239.38      226.14     89.38 o
 -25   1  11      375.89      445.85     59.87 o
 -23   1  11      360.68      342.63     52.89 o
 -21   1  11      207.77      210.07     34.11 o
 -19   1  11     1630.64     1684.87     49.77 o
 -17   1  11       10.91        5.62     22.83 o
 -15   1  11      212.45      231.74     22.04 o
 -13   1  11      816.89      779.29     23.80 o
 -11   1  11      190.58      163.20     18.27 o
  -9   1  11      139.23      110.97     13.68 o
  -7   1  11     2541.17     2644.54     44.39 o
  -5   1  11      705.76      656.74     21.26 o
  -3   1  11      263.60      254.48     16.87 o
  -1   1  11       71.28       96.27     15.00 o
   1   1  11      226.29      250.44     17.13 o
   3   1  11      947.24      981.58     25.70 o
   5   1  11     3084.30     2995.08     47.74 o
   7   1  11     1404.46     1448.16     32.76 o
   9   1  11       21.64       10.33     17.78 o
  11   1  11      908.01      857.99     31.79 o
  13   1  11     1849.20     1723.53     46.64 o
  15   1  11      620.61      635.80     32.63 o
  17   1  11     1182.56     1135.26     59.84 o
  19   1  11      353.82      292.37     49.84 o
  21   1  11      283.48      252.34     56.93 o
  23   1  11      229.79      154.47     59.38 o
  25   1  11      238.48      244.31     66.41 o
  27   1  11       16.75      -52.42     71.44 o
  29   1  11        8.53      -92.00     92.00 o
 -32   2  11      139.08      162.08     72.45 o
 -30   2  11       23.98       68.63     75.57 o
 -28   2  11       27.11       11.48     57.36 o
 -26   2  11      440.62      497.75     57.63 o
 -24   2  11       12.05      -26.04     61.90 o
 -22   2  11       91.53      107.99     41.24 o
 -20   2  11     1001.49     1026.45     59.96 o
 -18   2  11     2666.64     2600.02     60.89 o
 -16   2  11      575.26      616.06     33.63 o
 -14   2  11     8238.71     7834.93    111.44 o
 -12   2  11     4146.72     3957.61     60.90 o
 -10   2  11      219.09      250.30     20.33 o
  -8   2  11     4645.88     4359.22     62.85 o
  -6   2  11     6730.82     6450.36     85.57 o
  -4   2  11     6954.07     6890.68     96.18 o
  -2   2  11     6810.40     6388.38     89.99 o
   0   2  11     6445.44     6239.96     78.49 o
   2   2  11      517.50      531.94     24.65 o
   4   2  11     2011.18     2131.50     45.96 o
   6   2  11     6709.74     6618.95    102.59 o
   8   2  11     2027.49     1736.04     46.79 o
  10   2  11      578.76      595.32     31.30 o
  12   2  11     6822.37     6661.67    115.16 o
  14   2  11     3522.63     3381.86     72.96 o
  16   2  11       58.32      110.86     32.48 o
  18   2  11     1604.77     1677.62     76.48 o
  20   2  11      949.42     1069.01     94.56 o
  22   2  11      468.27      497.50     66.57 o
  24   2  11      336.56      309.27     65.65 o
  26   2  11      237.94      270.26     69.85 o
  28   2  11      133.67      -48.17     84.03 o
 -29   3  11      174.71      230.72     61.84 o
 -27   3  11      672.28      610.48     87.62 o
 -25   3  11       11.49       84.80     50.48 o
 -23   3  11     1707.87     1802.45     72.85 o
 -21   3  11     2011.81     1875.99     66.38 o
 -19   3  11       86.19       40.89     36.22 o
 -17   3  11     1811.26     1932.88     60.47 o
 -15   3  11     2577.17     2575.57     65.02 o
 -13   3  11     1512.54     1505.33     44.00 o
 -11   3  11     1800.80     1784.04     45.92 o
  -9   3  11     9651.06     9398.74    137.12 o
  -7   3  11       13.01      -20.53     20.53 o
  -5   3  11     3468.59     3369.35     61.82 o
  -3   3  11     8351.62     8355.90    135.58 o
  -1   3  11     2462.45     2332.47     54.75 o
   1   3  11      673.89      721.58     31.66 o
   3   3  11    12982.73    12591.60    194.88 o
   5   3  11     5633.33     5258.94     93.11 o
   7   3  11       23.29       53.23     24.83 o
   9   3  11     3884.33     4178.52     80.57 o
  11   3  11     1869.17     1710.94     51.21 o
  13   3  11      205.38       86.66     30.16 o
  15   3  11      346.22      441.03     47.14 o
  17   3  11      872.37      965.54     76.24 o
  19   3  11        9.35      -14.39     41.81 o
  21   3  11      334.00      351.71     56.59 o
  23   3  11       77.55       38.54     58.78 o
  25   3  11       32.39      -84.51     93.47 o
  27   3  11       37.65      -69.50     69.50 o
 -26   4  11       15.70        5.84     74.41 o
 -24   4  11        6.39      -48.07     66.02 o
 -22   4  11       49.66       40.41     83.29 o
 -20   4  11       87.98       94.15     50.53 o
 -18   4  11       52.40       76.77     65.33 o
 -16   4  11       52.28       77.27     33.66 o
 -14   4  11      961.57      996.68     38.23 o
 -12   4  11      262.28      236.77     30.24 o
 -10   4  11        8.71      -14.39     26.10 o
  -8   4  11       12.24       54.84     25.77 o
  -6   4  11     1265.82     1244.82     41.02 o
  -4   4  11     1364.84     1319.74     50.77 o
  -2   4  11      248.16      264.61     36.89 o
   0   4  11      223.78      226.93     32.29 o
   2   4  11     1156.14     1145.94     44.86 o
   4   4  11      388.42      324.64     32.88 o
   6   4  11      285.23      266.00     29.35 o
   8   4  11     1949.50     1722.59     52.05 o
  10   4  11      404.27      382.99     33.29 o
  12   4  11       84.00      156.10     32.00 o
  14   4  11      971.50     1062.11     43.92 o
  16   4  11      539.56      409.40     50.17 o
  18   4  11       13.23        3.95     39.98 o
  20   4  11      529.93      542.91     50.87 o
  22   4  11      744.31      677.05     90.50 o
  24   4  11       38.27       27.02     84.03 o
 -23   5  11       62.10      -54.87     86.04 o
 -21   5  11       24.01      -21.51     62.97 o
 -19   5  11       67.32       95.10     61.68 o
 -17   5  11       99.00       50.37     46.67 o
 -15   5  11      100.65      124.03     44.01 o
 -13   5  11        2.68       -6.95     48.03 o
 -11   5  11       92.23       24.03     45.40 o
  -9   5  11      118.90       88.85     83.35 o
  -7   5  11       13.50      -22.27     48.21 o
  -5   5  11      132.51       79.66     41.39 o
  -3   5  11      248.75      288.06     40.86 o
  -1   5  11      131.90       94.37     39.39 o
   1   5  11       60.22       44.24     39.57 o
   3   5  11      823.07      809.69     51.81 o
   5   5  11      765.72      661.60     50.88 o
   7   5  11       83.92        3.74     55.20 o
   9   5  11      493.63      439.58     56.36 o
  11   5  11      640.54      633.61     53.45 o
  13   5  11      732.98      637.64     57.01 o
  15   5  11       12.69       15.56     48.26 o
  17   5  11      331.75      298.68     53.98 o
  19   5  11      220.91      209.61     71.59 o
  21   5  11       16.44      -71.61     71.61 o
 -16   6  11      112.80      108.90     59.51 o
 -14   6  11       37.27      -16.39     55.60 o
 -12   6  11      262.66      237.15     54.91 o
 -10   6  11      138.85       94.65     61.53 o
  -8   6  11      112.16       65.23     49.05 o
  -6   6  11      295.23      264.35     50.18 o
  -4   6  11      115.83       39.17     44.69 o
  -2   6  11        6.55      -15.11     43.54 o
   0   6  11      113.55      112.89     44.36 o
   2   6  11      100.19       22.27     44.05 o
   4   6  11        3.90      -12.56     44.14 o
   6   6  11       49.21      -10.61     45.36 o
   8   6  11       20.44       44.04     47.15 o
  10   6  11      140.02      156.20     50.19 o
  12   6  11       52.93      -43.53     49.70 o
  14   6  11       15.62      -17.53     53.02 o
 -32   0  12      342.89      384.64    130.59 o
 -30   0  12        1.15      196.20    112.56 o
 -28   0  12      146.25      339.57    111.51 o
 -26   0  12     2014.78     2076.09    114.31 o
 -24   0  12     1198.52     1104.48    144.21 o
 -22   0  12     1289.30     1427.79     82.79 o
 -20   0  12     7308.01     7326.33    171.71 o
 -18   0  12     5099.44     4953.26     96.63 o
 -16   0  12      148.54      200.21     31.78 o
 -14   0  12    16493.84    16052.54    273.09 o
 -12   0  12    12027.68    11839.52    186.39 o
 -10   0  12      287.69      381.37     28.51 o
  -8   0  12    13098.07    12423.03    217.90 o
  -6   0  12    20124.29    20612.48    348.23 o
  -4   0  12       43.14       70.58     23.55 o
  -2   0  12    11146.56    10766.39    190.46 o
   0   0  12    15929.11    15631.87    267.33 o
   2   0  12      482.71      596.53     34.91 o
   4   0  12    15287.87    14956.89    257.41 o
   6   0  12     7350.71     7018.24    132.45 o
   8   0  12     3430.71     3274.38     75.47 o
  10   0  12     2620.56     2505.92     65.85 o
  12   0  12     5124.41     5191.67    125.55 o
  14   0  12     1487.37     1370.69     75.84 o
  16   0  12      145.96      161.82     66.87 o
  18   0  12     1427.15     1674.90    127.44 o
  20   0  12       27.28      100.49     98.94 o
  22   0  12      201.41      101.47     71.58 o
  24   0  12      142.03      -28.30    114.87 o
  26   0  12      265.10      367.87    134.57 o
  28   0  12       22.76      -84.68    129.75 o
 -31   1  12        6.41       81.02     71.29 o
 -29   1  12      215.25      305.79     65.61 o
 -27   1  12      221.21      173.08     58.75 o
 -25   1  12      104.80       60.50     54.46 o
 -23   1  12      164.59      255.24     46.08 o
 -21   1  12     1194.62     1176.30     55.64 o
 -19   1  12        7.87       43.66     28.94 o
 -17   1  12     1707.77     1822.73     47.80 o
 -15   1  12     2862.42     2778.43     48.83 o
 -13   1  12       42.14       51.55     19.06 o
 -11   1  12     5425.32     5326.45     71.01 o
  -9   1  12    10400.25     9800.22    134.26 o
  -7   1  12     1313.17     1424.60     34.44 o
  -5   1  12     6132.25     5665.11     77.76 o
  -3   1  12    18838.92    18607.34    223.06 o
  -1   1  12     7790.77     7702.21    100.20 o
   1   1  12      486.61      449.34     23.07 o
   3   1  12    15545.32    15667.76    190.18 o
   5   1  12     8807.83     8618.28    111.13 o
   7   1  12      321.22      320.50     20.77 o
   9   1  12     5881.12     6067.51     90.50 o
  11   1  12     4400.40     4246.53     76.13 o
  13   1  12      425.57      304.38     29.49 o
  15   1  12      377.24      457.21     46.57 o
  17   1  12     3956.45     3830.11    128.83 o
  19   1  12      497.32      465.59     77.63 o
  21   1  12       84.36       75.40     56.33 o
  23   1  12      705.50      715.20     79.99 o
  25   1  12      129.17      161.06     67.77 o
  27   1  12       17.43     -114.56    114.56 o
  29   1  12       26.05     -103.02    103.02 o
 -30   2  12        4.58       59.59     68.77 o
 -28   2  12       27.67      -34.97     63.50 o
 -26   2  12       19.37      -31.96     56.58 o
 -24   2  12      102.90       40.88     47.30 o
 -22   2  12      706.23      576.95     73.94 o
 -20   2  12      128.27      230.82     38.39 o
 -18   2  12      275.89      272.99     34.05 o
 -16   2  12     2222.82     2075.09     49.34 o
 -14   2  12       88.09       93.23     24.26 o
 -12   2  12     1741.08     1670.96     42.59 o
 -10   2  12     2644.61     2662.29     51.68 o
  -8   2  12      537.30      521.53     25.46 o
  -6   2  12      995.39      973.55     35.84 o
  -4   2  12     5493.29     5429.15     95.74 o
  -2   2  12      170.61      213.07     22.71 o
   0   2  12      956.08      978.76     31.84 o
   2   2  12     3535.00     3544.10     63.54 o
   4   2  12      740.69      710.12     29.14 o
   6   2  12     1644.13     1522.90     45.92 o
   8   2  12     2031.55     2094.43     54.47 o
  10   2  12     1124.30     1015.53     47.37 o
  12   2  12     1107.31     1107.17     51.48 o
  14   2  12     1458.90     1594.25     69.63 o
  16   2  12      647.62      517.70     39.29 o
  18   2  12      471.04      574.25     86.39 o
  20   2  12      531.59      570.90     61.35 o
  22   2  12      320.11      233.51     60.20 o
  24   2  12      105.50       15.23     61.01 o
  26   2  12      377.94      448.28     79.08 o
  28   2  12      111.66        2.17     76.73 o
 -29   3  12        6.89        5.56     59.15 o
 -27   3  12       96.76       22.72     80.54 o
 -25   3  12       45.62       20.76     51.56 o
 -23   3  12       39.84       68.38     48.54 o
 -21   3  12       75.92       42.25     54.27 o
 -19   3  12       16.71      -22.75     38.29 o
 -17   3  12       67.32        0.39     30.92 o
 -15   3  12      778.28      799.86     40.18 o
 -13   3  12      171.18      200.19     32.18 o
 -11   3  12        0.65      -21.98     27.67 o
  -9   3  12      738.01      768.10     31.49 o
  -7   3  12       50.97       57.89     21.83 o
  -5   3  12      151.43       62.07     26.67 o
  -3   3  12       11.83      -11.89     25.79 o
  -1   3  12      200.01      181.26     35.07 o
   1   3  12      627.87      577.73     31.56 o
   3   3  12       41.54       29.23     24.79 o
   5   3  12      301.99      279.71     28.23 o
   7   3  12      552.39      450.57     36.97 o
   9   3  12       28.23       38.79     27.98 o
  11   3  12       66.59       31.30     29.67 o
  13   3  12      411.98      410.34     35.79 o
  15   3  12       31.11       42.49     33.37 o
  17   3  12       60.73       54.91     35.87 o
  19   3  12      192.66      232.55     62.28 o
  21   3  12       86.66      111.32     60.77 o
  23   3  12       18.91       40.29     60.34 o
  25   3  12       19.51      -65.68     65.68 o
 -26   4  12       61.87       88.83     77.80 o
 -24   4  12       11.84       56.45     70.91 o
 -22   4  12        6.14      -72.21     72.21 o
 -20   4  12        9.84       -1.55     40.52 o
 -18   4  12        4.79        4.42     34.43 o
 -16   4  12        7.24      -17.44     43.54 o
 -14   4  12       64.94        2.11     31.48 o
 -12   4  12      149.39      168.73     32.51 o
 -10   4  12       35.99       35.91     29.38 o
  -8   4  12      482.62      459.65     48.06 o
  -6   4  12       45.46       36.51     27.03 o
  -4   4  12       32.05       42.29     37.12 o
  -2   4  12      138.21      153.48     35.19 o
   0   4  12        7.47       -6.16     31.48 o
   2   4  12        2.46      -26.24     30.05 o
   4   4  12       95.59       76.95     32.51 o
   6   4  12       13.07       21.07     31.64 o
   8   4  12      313.18      339.01     34.52 o
  10   4  12       54.45        6.96     35.32 o
  12   4  12      319.93      363.35     36.11 o
  14   4  12      355.51      385.79     38.84 o
  16   4  12        6.07       13.06     36.83 o
  18   4  12      229.40      266.42     42.33 o
  20   4  12       85.31      127.73     55.21 o
  22   4  12       20.94      113.93     58.55 o
 -21   5  12       64.01      174.82     73.40 o
 -19   5  12       30.88      -26.94     50.99 o
 -17   5  12      456.29      457.32     54.75 o
 -15   5  12      154.61       83.91     67.37 o
 -13   5  12      309.82      273.24     55.13 o
 -11   5  12     1214.26     1305.90     69.41 o
  -9   5  12      394.04      404.61     53.66 o
  -7   5  12      154.52      149.72     46.36 o
  -5   5  12     2801.12     2683.93     70.18 o
  -3   5  12      945.18     1088.31     55.55 o
  -1   5  12       38.34       16.42     42.75 o
   1   5  12      853.85      755.19     53.39 o
   3   5  12     1156.69     1196.36     74.23 o
   5   5  12      104.95      103.16     44.55 o
   7   5  12       37.76       11.01     43.06 o
   9   5  12      328.98      416.25     55.43 o
  11   5  12       13.93      -45.35     45.35 o
  13   5  12        1.11       -4.18     47.92 o
  15   5  12       39.35        4.81     50.14 o
  17   5  12        9.56      -54.92     54.92 o
  19   5  12        2.99      -15.53     69.96 o
 -14   6  12      368.47      394.74     63.94 o
 -12   6  12      586.93      575.04     62.93 o
 -10   6  12       33.72       76.84     70.28 o
  -8   6  12      165.64      139.59     51.98 o
  -6   6  12      612.29      579.90     58.08 o
  -4   6  12      236.36      263.46     51.41 o
  -2   6  12       52.01       83.60     48.67 o
   0   6  12      351.65      241.39     56.29 o
   2   6  12      171.78      201.36     50.07 o
   4   6  12       52.85       44.74     49.20 o
   6   6  12      237.13      274.21     53.88 o
   8   6  12      133.36      150.39     52.21 o
  10   6  12        4.99      -12.96     51.28 o
  12   6  12      205.60      278.03     55.67 o
 -31   1  13        4.82      170.86     89.24 o
 -29   1  13       15.37      -17.20     91.06 o
 -27   1  13      183.22       50.04    100.28 o
 -25   1  13        1.07        4.63     61.46 o
 -23   1  13        6.46      -45.89     45.89 o
 -21   1  13      551.63      589.21     52.72 o
 -19   1  13      314.68      265.26     33.89 o
 -17   1  13      352.54      302.83     32.85 o
 -15   1  13     2685.21     2399.58     53.36 o
 -13   1  13      382.74      381.56     25.69 o
 -11   1  13     2124.97     1847.07     38.63 o
  -9   1  13     6415.71     6209.91     80.27 o
  -7   1  13     2112.79     2041.49     44.38 o
  -5   1  13     1243.36     1092.19     30.43 o
  -3   1  13    12501.28    12366.41    153.69 o
  -1   1  13    12263.13    12516.25    155.33 o
   1   1  13     2043.29     1915.98     40.23 o
   3   1  13    10109.45    10229.30    130.05 o
   5   1  13     6995.54     6711.29     97.37 o
   7   1  13       11.25       -6.84     21.02 o
   9   1  13     6777.27     6621.72     97.72 o
  11   1  13     5736.73     5563.19     94.70 o
  13   1  13       54.89        1.79     30.46 o
  15   1  13     2048.32     1892.66     69.30 o
  17   1  13     3613.43     3780.79    112.81 o
  19   1  13        1.16       -6.99     52.67 o
  21   1  13      141.21      276.66     62.92 o
  23   1  13      550.44      582.07     73.85 o
  25   1  13       83.79       63.86    103.42 o
  27   1  13       93.88      114.04     96.40 o
 -30   2  13        0.17      103.26     72.31 o
 -28   2  13      132.62      251.04     69.51 o
 -26   2  13      295.02      337.03     56.64 o
 -24   2  13      143.92      139.97     52.97 o
 -22   2  13      119.53      199.01     49.19 o
 -20   2  13     3551.07     3602.82    108.10 o
 -18   2  13      273.87      256.53     34.36 o
 -16   2  13       11.74        6.19     27.07 o
 -14   2  13     1520.96     1604.83     48.15 o
 -12   2  13     2982.30     2874.22     56.25 o
 -10   2  13      821.14      859.47     32.11 o
  -8   2  13      140.55      138.57     25.83 o
  -6   2  13     6623.01     6546.46    113.48 o
  -4   2  13      130.72      202.62     26.34 o
  -2   2  13      294.40      277.80     27.81 o
   0   2  13      852.05      750.53     30.58 o
   2   2  13     2867.98     3020.87     59.53 o
   4   2  13        4.73       -4.95     22.87 o
   6   2  13     2313.68     2276.57     56.12 o
   8   2  13     2045.45     1877.88     53.95 o
  10   2  13       83.84       82.42     29.18 o
  12   2  13      694.17      815.89     39.18 o
  14   2  13      126.26      128.24     34.01 o
  16   2  13      818.36      813.24     51.78 o
  18   2  13      174.31      160.77     52.92 o
  20   2  13      222.55      129.48     59.45 o
  22   2  13      114.71       81.17     61.11 o
  24   2  13       30.26      -33.63     67.13 o
  26   2  13      115.27      222.72     90.29 o
 -27   3  13       26.86      -58.93     58.93 o
 -25   3  13      225.18      290.58     55.98 o
 -23   3  13       52.20       62.36     50.29 o
 -21   3  13       25.22       45.58     47.17 o
 -19   3  13       71.87      113.97     35.56 o
 -17   3  13       95.77      144.55     52.66 o
 -15   3  13      389.84      377.04     37.83 o
 -13   3  13      701.77      713.32     38.75 o
 -11   3  13     2020.57     1942.76     57.38 o
  -9   3  13      202.05      201.87     26.62 o
  -7   3  13       20.04       16.10     30.14 o
  -5   3  13     1359.74     1253.18     44.42 o
  -3   3  13     2697.55     2716.44     63.66 o
  -1   3  13     1099.88     1007.48     48.56 o
   1   3  13      678.51      741.74     35.96 o
   3   3  13     3964.45     3890.99     78.59 o
   5   3  13      220.76      232.30     30.77 o
   7   3  13       22.47       -9.17     28.05 o
   9   3  13      601.97      604.54     37.31 o
  11   3  13     2290.55     2178.05     61.23 o
  13   3  13        7.71      -26.36     32.36 o
  15   3  13      315.81      332.17     43.01 o
  17   3  13     1070.50     1079.25     61.31 o
  19   3  13       62.08      103.38     55.62 o
  21   3  13        8.04      -21.11     60.02 o
  23   3  13      247.18      230.94     68.58 o
  25   3  13      246.68      232.16     83.72 o
 -24   4  13       80.35      114.34     76.01 o
 -22   4  13       20.38        0.78     54.88 o
 -20   4  13      234.04      330.87     43.62 o
 -18   4  13      758.20      787.25     54.61 o
 -16   4  13      127.99      148.33     38.10 o
 -14   4  13      221.02      286.51     37.85 o
 -12   4  13     2400.07     2417.17     65.57 o
 -10   4  13     2727.14     2553.20     65.35 o
  -8   4  13      354.47      332.04     33.98 o
  -6   4  13     4005.30     3960.17     90.15 o
  -4   4  13     2692.47     2444.78     83.35 o
  -2   4  13       96.33       76.02     35.49 o
   0   4  13     3275.79     3260.47     82.27 o
   2   4  13     3089.61     3092.61     78.40 o
   4   4  13        2.48       -6.41     34.27 o
   6   4  13     4248.38     4160.74     95.33 o
   8   4  13     3012.66     2759.81     75.18 o
  10   4  13       55.44       88.45     35.69 o
  12   4  13     1335.21     1484.19     65.75 o
  14   4  13     1289.05     1425.42     54.02 o
  16   4  13       65.07       53.19     39.77 o
  18   4  13      468.79      591.81     50.13 o
  20   4  13      404.62      550.64     63.40 o
  22   4  13       19.37      -52.14     60.58 o
 -19   5  13      162.88       95.84     67.50 o
 -17   5  13       36.56       58.87     61.04 o
 -15   5  13      549.41      453.30     62.72 o
 -13   5  13      508.52      504.30     78.91 o
 -11   5  13       31.59      -48.90     51.52 o
  -9   5  13      833.01      759.67     59.00 o
  -7   5  13      697.87      710.41     57.06 o
  -5   5  13        1.22      -28.17     34.29 o
  -3   5  13     1437.96     1334.89     54.26 o
  -1   5  13     1307.81     1165.87     61.31 o
   1   5  13       19.64        2.07     44.41 o
   3   5  13      722.84      837.03     57.40 o
   5   5  13     1290.26     1120.11     61.86 o
   7   5  13       87.02       13.92     50.96 o
   9   5  13      103.21       90.12     51.73 o
  11   5  13      512.18      524.03     56.87 o
  13   5  13       46.54       34.85     53.43 o
  15   5  13       83.90       29.20     55.50 o
  17   5  13       33.96      -56.90     56.90 o
 -12   6  13        1.13      -57.15     57.15 o
 -10   6  13        9.42       63.40     57.83 o
  -8   6  13        4.86      -48.06     52.31 o
  -6   6  13        5.43      -51.15     51.15 o
  -4   6  13       13.40      -17.63     50.27 o
  -2   6  13       18.12      105.23     52.28 o
   0   6  13        2.00      -30.45     50.27 o
   2   6  13        9.18        6.40     50.98 o
   4   6  13        5.96       18.71     52.64 o
   6   6  13        0.03        0.80     53.09 o
   8   6  13       11.71      -10.34     54.07 o
  10   6  13       33.03       29.97     56.55 o
 -30   0  14        2.41      145.26    120.74 o
 -28   0  14      307.11      169.78    120.32 o
 -26   0  14      693.84      632.19    116.12 o
 -24   0  14       10.24      -60.16     90.34 o
 -22   0  14      214.98      365.86     59.35 o
 -20   0  14      641.60      699.99     90.13 o
 -18   0  14      376.39      344.39     48.53 o
 -16   0  14       21.42      -18.69     36.51 o
 -14   0  14      775.90      801.85     65.32 o
 -12   0  14     2685.20     2659.40     72.49 o
 -10   0  14       27.97       -5.83     38.03 o
  -8   0  14      362.95      280.68     32.94 o
  -6   0  14     6111.69     5975.94    118.99 o
  -4   0  14     6127.67     6451.18    125.75 o
  -2   0  14       14.94      -26.73     26.73 o
   0   0  14     7042.21     6616.18    128.03 o
   2   0  14    18736.88    18548.25    318.16 o
   4   0  14     7946.34     8129.33    153.35 o
   6   0  14     2402.47     2520.27     68.47 o
   8   0  14    12204.44    11588.95    240.06 o
  10   0  14     9549.91     8986.43    194.43 o
  12   0  14      237.08      259.08     59.83 o
  14   0  14     2977.78     2921.78    191.90 o
  16   0  14     2992.68     2602.17    117.68 o
  18   0  14      255.73      392.81    103.34 o
  20   0  14     1027.08     1078.03    132.05 o
  22   0  14     1163.14     1210.71    146.10 o
  24   0  14       81.55      186.97    125.14 o
  26   0  14      236.08      519.63    147.99 o
 -29   1  14       84.29      242.14     85.96 o
 -27   1  14       64.52       -0.81     56.42 o
 -25   1  14        1.31      -11.31     51.29 o
 -23   1  14      511.31      661.81     57.19 o
 -21   1  14      888.25      871.04     50.79 o
 -19   1  14       72.44      155.65     35.18 o
 -17   1  14     1815.87     1741.16     53.24 o
 -15   1  14     2539.08     2457.52     63.44 o
 -13   1  14      276.45      355.54     31.01 o
 -11   1  14     1511.55     1379.96     37.51 o
  -9   1  14     4157.92     4054.83     60.33 o
  -7   1  14     2993.13     3053.93     57.33 o
  -5   1  14     1072.22      885.42     31.19 o
  -3   1  14     1892.27     1938.97     51.13 o
  -1   1  14     2056.77     2434.67     49.37 o
   1   1  14      480.98      471.99     28.73 o
   3   1  14     3665.86     3553.73     66.94 o
   5   1  14      899.61      814.64     33.51 o
   7   1  14      608.94      602.95     32.12 o
   9   1  14     4098.41     4097.21     76.58 o
  11   1  14     4078.90     3780.40     80.45 o
  13   1  14        3.73      -37.66     37.66 o
  15   1  14     2002.17     2149.40     75.51 o
  17   1  14     3088.22     3123.10    121.61 o
  19   1  14      369.47      373.23     59.27 o
  21   1  14       84.55      162.51     90.28 o
  23   1  14      340.67      357.61    109.43 o
  25   1  14      323.95      286.11    111.72 o
  27   1  14        7.01      -98.06     98.06 o
 -28   2  14        1.54       58.72     70.32 o
 -26   2  14      240.95      353.07     68.49 o
 -24   2  14      468.26      451.46     52.03 o
 -22   2  14       41.84       -1.92     43.10 o
 -20   2  14      370.28      516.92     71.31 o
 -18   2  14      629.60      673.06     39.18 o
 -16   2  14       15.48       16.57     34.73 o
 -14   2  14      958.77     1006.65     41.64 o
 -12   2  14     1449.70     1489.62     42.01 o
 -10   2  14      122.65       70.19     24.93 o
  -8   2  14     1990.01     1945.99     51.43 o
  -6   2  14     4541.46     4616.56     89.43 o
  -4   2  14       17.14       17.88     28.15 o
  -2   2  14     1788.30     1739.71     60.24 o
   0   2  14     6907.03     6972.67    120.70 o
   2   2  14      522.75      560.88     34.37 o
   4   2  14      466.57      481.33     37.35 o
   6   2  14     3066.35     3043.33     69.45 o
   8   2  14      777.86      740.72     37.82 o
  10   2  14      138.71      204.39     32.21 o
  12   2  14     1074.50     1200.76     46.92 o
  14   2  14       59.16      117.26     41.05 o
  16   2  14      131.74      146.89     44.71 o
  18   2  14      487.92      459.76     80.70 o
  20   2  14       77.70      141.81     95.47 o
  22   2  14      170.71      233.29     79.69 o
  24   2  14      154.45      141.77     71.01 o
  26   2  14       96.58        3.03    175.44 o
 -27   3  14       33.60      112.71     65.55 o
 -25   3  14      211.93      271.17     54.22 o
 -23   3  14        0.02       -8.31     60.02 o
 -21   3  14       66.48       38.24     44.02 o
 -19   3  14        8.88      -40.50     40.50 o
 -17   3  14       23.76      -16.63     36.43 o
 -15   3  14       21.09        8.90     34.53 o
 -13   3  14      249.54      198.46     35.30 o
 -11   3  14       80.21      124.68     33.19 o
  -9   3  14       24.76       -4.14     29.15 o
  -7   3  14      210.26      157.21     29.54 o
  -5   3  14     1006.16      985.86     41.40 o
  -3   3  14      145.50      195.20     31.05 o
  -1   3  14      536.50      507.69     34.77 o
   1   3  14      485.53      407.04     34.58 o
   3   3  14      784.00      839.07     39.79 o
   5   3  14     1368.79     1282.64     45.96 o
   7   3  14      218.08      164.54     33.46 o
   9   3  14      263.66      312.81     36.03 o
  11   3  14      300.30      209.22     36.23 o
  13   3  14      590.54      527.43     41.44 o
  15   3  14       34.74       13.00     38.01 o
  17   3  14       48.35       47.98     48.32 o
  19   3  14      421.73      421.28    106.95 o
  21   3  14       19.71       54.39     62.71 o
  23   3  14       35.81       48.09     69.84 o
 -22   4  14      214.67      298.48    107.16 o
 -20   4  14      371.02      346.19     47.12 o
 -18   4  14       78.62       63.36     39.30 o
 -16   4  14       60.17       75.69     39.38 o
 -14   4  14      897.41      910.25     62.04 o
 -12   4  14      436.34      455.73     39.32 o
 -10   4  14      147.47       58.07     34.49 o
  -8   4  14     1123.96     1167.80     48.05 o
  -6   4  14      604.14      663.18     44.13 o
  -4   4  14       84.46       36.04     36.50 o
  -2   4  14     1490.33     1461.29     62.42 o
   0   4  14      854.34      859.02     47.55 o
   2   4  14       29.79       30.60     35.97 o
   4   4  14      997.22     1024.70     50.63 o
   6   4  14      513.39      532.70     43.12 o
   8   4  14      254.62      254.12     42.30 o
  10   4  14      508.48      535.28     46.62 o
  12   4  14      147.66      126.60     38.99 o
  14   4  14        6.52      -15.32     39.54 o
  16   4  14       19.71       95.02     43.36 o
  18   4  14       43.30       34.82     50.67 o
  20   4  14       11.16       55.44     62.51 o
 -19   5  14      134.45      160.98    104.60 o
 -17   5  14       51.67      -62.81     62.81 o
 -15   5  14       80.04      -13.11     76.75 o
 -13   5  14       83.91       44.24     56.58 o
 -11   5  14      108.48       49.46     55.11 o
  -9   5  14       23.81       34.48     50.58 o
  -7   5  14        3.85      -47.49     47.49 o
  -5   5  14       13.22        4.36     37.35 o
  -3   5  14       89.37      136.99     38.74 o
  -1   5  14       49.95       40.12     49.43 o
   1   5  14       17.41      -13.93     46.33 o
   3   5  14       27.64       35.22     50.16 o
   5   5  14      100.26       28.29     66.60 o
   7   5  14       16.13      -40.59     42.08 o
   9   5  14       19.59      120.50     52.56 o
  11   5  14      174.86      178.04     55.52 o
  13   5  14      163.79      191.19     57.99 o
  15   5  14      112.81      144.66     69.95 o
  -8   6  14       45.62      160.91     61.11 o
  -6   6  14      237.26      318.71     60.72 o
  -4   6  14       41.08       68.40     56.42 o
  -2   6  14       46.50       79.58     56.53 o
   0   6  14      246.10      330.33     59.92 o
   2   6  14      137.56      139.60     57.67 o
   4   6  14        0.44       -0.37     56.08 o
   6   6  14      144.64      250.27     60.04 o
 -29   1  15      376.05      311.83     90.84 o
 -27   1  15       64.72       67.64     76.64 o
 -25   1  15      174.43      191.87     55.87 o
 -23   1  15      603.59      610.42     58.44 o
 -21   1  15      739.32      684.78     49.14 o
 -19   1  15      229.14      414.07     57.00 o
 -17   1  15     2343.43     2292.04     60.25 o
 -15   1  15      548.78      582.59     47.07 o
 -13   1  15       12.11        2.61     30.05 o
 -11   1  15     1390.90     1368.40     42.99 o
  -9   1  15      900.31      969.42     35.16 o
  -7   1  15       92.45      109.55     27.10 o
  -5   1  15      992.53     1062.02     38.51 o
  -3   1  15      334.17      356.70     28.89 o
  -1   1  15      302.30      254.50     27.04 o
   1   1  15      494.01      535.45     31.48 o
   3   1  15       60.58       68.08     25.90 o
   5   1  15      100.87       79.31     27.14 o
   7   1  15      285.87      258.90     30.85 o
   9   1  15       10.39      -32.63     32.63 o
  11   1  15       45.75      -31.31     36.29 o
  13   1  15      105.68      100.30     39.95 o
  15   1  15       71.93       20.43     41.43 o
  17   1  15      467.74      460.38     61.05 o
  19   1  15      129.68      123.59     60.60 o
  21   1  15       21.94       67.11     80.00 o
  23   1  15      175.93      149.48    119.58 o
  25   1  15        4.41       78.94     95.55 o
 -26   2  15       11.95      -29.65     57.34 o
 -24   2  15       48.64      -20.51     48.92 o
 -22   2  15       74.27      102.60     45.61 o
 -20   2  15       41.31       21.20     47.33 o
 -18   2  15      116.29       -8.46     41.92 o
 -16   2  15      132.60      137.19     53.40 o
 -14   2  15      766.55      812.70     44.38 o
 -12   2  15     1764.09     1607.69     46.19 o
 -10   2  15        3.22      -23.24     27.79 o
  -8   2  15     2114.33     1918.57     53.35 o
  -6   2  15     3437.82     3240.73     74.54 o
  -4   2  15      854.29      892.37     41.14 o
  -2   2  15      183.21      116.03     30.74 o
   0   2  15     9686.80     9267.64    154.39 o
   2   2  15     3952.21     3850.26     81.82 o
   4   2  15        5.30       -5.90     30.78 o
   6   2  15     3842.55     3754.55    113.90 o
   8   2  15     2449.04     2450.90     65.89 o
  10   2  15      355.88      332.51     37.44 o
  12   2  15      436.37      497.34     51.90 o
  14   2  15     2667.79     2720.57     86.35 o
  16   2  15      139.06       69.41     47.20 o
  18   2  15      400.92      567.32     65.70 o
  20   2  15      688.39      728.82     73.62 o
  22   2  15       75.16      101.75     68.66 o
  24   2  15        4.51        2.32     75.99 o
 -25   3  15       29.32      -10.89     51.81 o
 -23   3  15      136.98      191.48     50.21 o
 -21   3  15      526.18      448.64     55.50 o
 -19   3  15       65.78       -6.84     45.45 o
 -17   3  15      716.51      691.58     51.98 o
 -15   3  15     1280.26     1304.57     53.03 o
 -13   3  15      208.45      162.19     36.73 o
 -11   3  15      163.19      127.98     32.84 o
  -9   3  15     3271.12     3201.55     84.40 o
  -7   3  15     2465.32     2290.77     64.29 o
  -5   3  15      679.51      652.00     40.08 o
  -3   3  15     3700.75     3723.30     80.75 o
  -1   3  15     1541.16     1629.08     53.70 o
   1   3  15      506.02      572.41     38.51 o
   3   3  15     1914.34     1939.15     62.70 o
   5   3  15     3867.26     3738.06     82.10 o
   7   3  15       48.98       11.08     34.20 o
   9   3  15     3972.34     4165.80     90.06 o
  11   3  15     2911.83     2977.31     76.40 o
  13   3  15       35.34       -5.83     37.89 o
  15   3  15     1245.92     1454.49     81.17 o
  17   3  15     1250.54     1391.83     76.12 o
  19   3  15      491.09      544.69     90.64 o
  21   3  15      176.28      235.33    128.74 o
 -22   4  15      180.70      226.03     72.32 o
 -20   4  15      947.85     1112.86     87.65 o
 -18   4  15      512.03      512.08     53.37 o
 -16   4  15       47.22       71.98     40.87 o
 -14   4  15     1549.41     1720.43     61.64 o
 -12   4  15     2103.53     2054.21     65.65 o
 -10   4  15       51.14       18.72     39.44 o
  -8   4  15     2111.99     2027.86     77.81 o
  -6   4  15     1513.89     1531.11     77.24 o
  -4   4  15      121.95      100.21     42.13 o
  -2   4  15      883.32      998.56     53.59 o
   0   4  15     1854.41     1687.07     62.42 o
   2   4  15      377.09      332.67     43.03 o
   4   4  15      229.60      191.55     42.54 o
   6   4  15      796.18      903.41     51.95 o
   8   4  15       19.96       36.60     42.24 o
  10   4  15       39.57       -0.31     42.70 o
  12   4  15       32.64       66.25     44.99 o
  14   4  15       83.80      125.25     47.53 o
  16   4  15        2.80      -15.20     50.81 o
  18   4  15        1.50      -30.05     51.84 o
 -15   5  15      128.37       72.15     64.47 o
 -13   5  15       11.19      -12.23     58.90 o
 -11   5  15       82.68       98.32     57.19 o
  -9   5  15      244.55      194.56     56.76 o
  -7   5  15       41.08       15.06     40.24 o
  -5   5  15      130.43       82.11     39.89 o
  -3   5  15      255.42      211.18     53.33 o
  -1   5  15       87.46       36.41     52.27 o
   1   5  15       30.15       60.56     50.40 o
   3   5  15      124.35       87.68     53.22 o
   5   5  15       53.79       84.60     44.32 o
   7   5  15        2.89       -2.97     42.75 o
   9   5  15       66.51       98.23     60.11 o
  11   5  15       30.70      -41.66     58.16 o
  13   5  15        2.08      -58.41     58.41 o
 -28   0  16        5.05      -14.04    114.45 o
 -26   0  16        7.06        5.87    107.32 o
 -24   0  16     1008.83     1026.88    128.07 o
 -22   0  16      655.11      406.23    103.34 o
 -20   0  16      234.03      443.19    100.30 o
 -18   0  16     2049.83     2028.49    102.57 o
 -16   0  16      548.66      535.69    101.14 o
 -14   0  16     1179.43     1185.75     71.46 o
 -12   0  16     4953.13     4989.49    108.74 o
 -10   0  16     1616.44     1579.68     63.93 o
  -8   0  16     1776.52     1650.04     72.08 o
  -6   0  16    13506.20    13469.02    276.35 o
  -4   0  16     7816.25     8192.74    181.16 o
  -2   0  16     1501.71     1392.87     62.34 o
   0   0  16    11327.38    11083.52    356.34 o
   2   0  16     7140.06     7183.11    196.31 o
   4   0  16        5.60      -11.14     50.47 o
   6   0  16     6747.57     6802.84    191.57 o
   8   0  16     2580.68     2668.08    110.64 o
  10   0  16      200.50      241.80     57.60 o
  12   0  16     2716.74     2561.77    127.23 o
  14   0  16     2169.63     2458.11    166.01 o
  16   0  16      256.99      378.98    105.64 o
  18   0  16     1439.89     1878.32    146.94 o
  20   0  16      933.56      906.15    138.97 o
  22   0  16       50.80       12.37    124.51 o
  24   0  16      176.96      312.32    146.10 o
 -27   1  16       14.39       98.09     79.43 o
 -25   1  16      107.30       95.98     75.22 o
 -23   1  16     1008.10     1006.02     72.47 o
 -21   1  16      109.98       71.08     48.02 o
 -19   1  16        9.33      -40.30     40.30 o
 -17   1  16     1083.51     1154.99     47.59 o
 -15   1  16     1937.64     1828.32     55.31 o
 -13   1  16      650.60      578.31     37.17 o
 -11   1  16      437.50      474.09     35.15 o
  -9   1  16     3565.12     3676.41     92.11 o
  -7   1  16      687.18      696.42     40.17 o
  -5   1  16      183.52      143.12     29.32 o
  -3   1  16     2578.45     2447.44     58.90 o
  -1   1  16     1923.32     2101.37     55.68 o
   1   1  16      434.85      417.40     32.19 o
   3   1  16     3675.87     3539.34     71.94 o
   5   1  16     3251.26     3122.39     66.69 o
   7   1  16       18.51        3.00     33.07 o
   9   1  16     2379.24     2546.58     70.53 o
  11   1  16     2421.79     2216.41     76.56 o
  13   1  16      733.17      668.82     51.08 o
  15   1  16      411.68      545.73     50.90 o
  17   1  16      398.67      536.82     66.75 o
  19   1  16      476.67      336.48     85.20 o
  21   1  16       10.70        4.98     84.91 o
  23   1  16      192.45      290.65     99.54 o
 -26   2  16        4.51      -14.05     60.04 o
 -24   2  16        2.16      -36.37     62.42 o
 -22   2  16      106.08       48.82     52.46 o
 -20   2  16        5.76        3.21     50.32 o
 -18   2  16       54.40       34.59     46.19 o
 -16   2  16      372.14      372.02     41.79 o
 -14   2  16      220.52      211.88     34.59 o
 -12   2  16      163.60      142.69     33.86 o
 -10   2  16        6.80      -21.13     28.60 o
  -8   2  16      495.30      425.39     52.45 o
  -6   2  16      993.23      981.30     45.01 o
  -4   2  16      527.43      565.78     39.76 o
  -2   2  16        0.34      -13.40     31.28 o
   0   2  16      947.48      862.78     42.14 o
   2   2  16     1075.45     1059.17     44.56 o
   4   2  16      278.01      278.74     36.41 o
   6   2  16      111.66      128.95     35.62 o
   8   2  16     1288.70     1234.99     49.96 o
  10   2  16      184.33      212.82     42.13 o
  12   2  16        3.81       11.92     60.72 o
  14   2  16      960.37      959.16     58.44 o
  16   2  16      291.84      218.17     51.11 o
  18   2  16       21.90       88.70     63.48 o
  20   2  16      474.30      523.30    113.02 o
  22   2  16      409.17      228.78     75.37 o
 -23   3  16        5.21      -18.62     54.99 o
 -21   3  16      562.45      719.55     62.32 o
 -19   3  16      614.04      725.90     57.77 o
 -17   3  16        6.48        7.31     45.82 o
 -15   3  16      500.32      523.30     52.95 o
 -13   3  16     1348.88     1336.54     54.18 o
 -11   3  16        3.20      -32.78     32.78 o
  -9   3  16      176.18      180.70     34.70 o
  -7   3  16     1565.08     1479.71     55.04 o
  -5   3  16        1.68      -33.89     33.89 o
  -3   3  16      583.02      536.59     43.20 o
  -1   3  16      562.89      617.59     41.35 o
   1   3  16       33.46       -7.71     35.37 o
   3   3  16     1046.63     1083.94     47.30 o
   5   3  16      163.51      138.88     36.82 o
   7   3  16        4.67       13.18     37.01 o
   9   3  16      405.03      368.69     41.63 o
  11   3  16      134.01      118.46     40.91 o
  13   3  16        7.17       28.42     46.86 o
  15   3  16      147.89      184.79     52.21 o
  17   3  16       33.03       16.83     51.69 o
  19   3  16       26.80       -6.96     63.90 o
 -20   4  16       25.32      -16.55     52.01 o
 -18   4  16       11.29       12.45     48.28 o
 -16   4  16      172.97      239.70     67.32 o
 -14   4  16      104.20      125.30     42.40 o
 -12   4  16      232.65      240.89     46.21 o
 -10   4  16      173.66      150.72     44.08 o
  -8   4  16      276.88      268.08     44.27 o
  -6   4  16       22.51       42.77     37.49 o
  -4   4  16       78.25       49.47     42.72 o
  -2   4  16      224.47      178.82     42.74 o
   0   4  16       76.62      123.50     43.57 o
   2   4  16       16.57      -37.25     40.25 o
   4   4  16        1.46      -42.95     42.95 o
   6   4  16      111.87       64.59     43.11 o
   8   4  16        2.00       -6.71     42.95 o
  10   4  16       45.88       62.42     46.93 o
  12   4  16        2.02       20.05     49.44 o
  14   4  16       96.33      150.90     56.91 o
  16   4  16       44.65        4.07     59.48 o
 -13   5  16      122.83      108.45     64.35 o
 -11   5  16      383.13      355.42     63.73 o
  -9   5  16     1226.88     1347.17     96.24 o
  -7   5  16      300.06      246.32     46.63 o
  -5   5  16      148.73      187.98     44.78 o
  -3   5  16     1088.08     1220.86     74.08 o
  -1   5  16      472.83      601.02     62.78 o
   1   5  16      115.53      155.20     55.14 o
   3   5  16      947.42     1205.37     62.44 o
   5   5  16      435.38      483.06     53.88 o
   7   5  16       81.26      116.25     49.28 o
   9   5  16      619.80      729.33     69.57 o
 -25   1  17        0.47        3.87     77.26 o
 -23   1  17        5.69      -34.78    100.93 o
 -21   1  17      160.22       79.25     50.76 o
 -19   1  17        9.34      -41.47     60.09 o
 -17   1  17       70.78      -11.48     36.26 o
 -15   1  17       11.48        2.55     34.81 o
 -13   1  17       16.43       -2.36     33.65 o
 -11   1  17      116.83       56.40     38.35 o
  -9   1  17       38.12        9.04     32.02 o
  -7   1  17       86.89      137.23     39.35 o
  -5   1  17       39.47       36.41     37.67 o
  -3   1  17       34.84       27.57     39.19 o
  -1   1  17      690.49      746.90     38.39 o
   1   1  17      599.37      601.16     37.23 o
   3   1  17      414.22      475.59     35.39 o
   5   1  17      721.43      762.83     43.32 o
   7   1  17      365.37      400.15     40.25 o
   9   1  17       51.36       26.11     37.15 o
  11   1  17      366.01      370.08     48.77 o
  13   1  17      309.77      252.65     50.11 o
  15   1  17       64.61      100.71     58.46 o
  17   1  17      404.28      439.03    137.92 o
  19   1  17       70.62       16.01    122.31 o
  21   1  17      280.60      314.41     96.30 o
 -24   2  17      145.72      198.84     82.39 o
 -22   2  17       44.89       81.10     56.08 o
 -20   2  17      539.67      625.55     57.84 o
 -18   2  17     1258.01     1304.11     65.18 o
 -16   2  17      150.09       84.13     45.96 o
 -14   2  17     1453.42     1512.93     51.88 o
 -12   2  17     1197.34     1303.79     47.57 o
 -10   2  17       17.89      -31.31     31.31 o
  -8   2  17     1410.52     1301.14     48.11 o
  -6   2  17     2088.15     2280.08     68.54 o
  -4   2  17      906.71      925.08     45.65 o
  -2   2  17     1763.17     1718.94     58.96 o
   0   2  17     2951.18     3063.74     76.17 o
   2   2  17       82.11       74.38     35.38 o
   4   2  17      210.77      206.32     36.63 o
   6   2  17     1582.90     1724.95     58.81 o
   8   2  17     1293.02     1247.41     59.12 o
  10   2  17       57.44      207.35     48.20 o
  12   2  17     1010.74     1065.21     71.34 o
  14   2  17     1099.40     1177.75     64.71 o
  16   2  17        1.86      -19.23     68.74 o
  18   2  17        2.98       21.26     66.28 o
  20   2  17      139.86      177.04     80.45 o
 -21   3  17      132.40      177.99     56.78 o
 -19   3  17      121.09      163.26     55.61 o
 -17   3  17     1143.24     1150.15     63.22 o
 -15   3  17      768.14      740.79     55.53 o
 -13   3  17        8.55      -44.84     44.84 o
 -11   3  17     2188.45     2179.74     65.03 o
  -9   3  17     3501.14     3378.21     75.53 o
  -7   3  17       11.15        7.61     39.39 o
  -5   3  17     1612.94     1486.81     83.02 o
  -3   3  17     2904.09     2926.77     77.28 o
  -1   3  17     1043.53     1066.23     49.37 o
   1   3  17      199.60      214.32     39.88 o
   3   3  17     2914.56     2872.66     81.70 o
   5   3  17     1691.11     1602.92     57.47 o
   7   3  17       79.28       78.22     39.86 o
   9   3  17      543.78      712.36     48.30 o
  11   3  17      243.69      235.62     49.33 o
  13   3  17      104.95       -3.26     50.30 o
  15   3  17      135.79      196.40     55.42 o
  17   3  17      188.01      244.30     59.80 o
 -16   4  17      223.83      327.94     68.68 o
 -14   4  17        8.12       -7.58     51.11 o
 -12   4  17       74.02       21.35     52.52 o
 -10   4  17      326.92      287.45     49.78 o
  -8   4  17      318.52      330.30     49.46 o
  -6   4  17      248.31      184.59     43.12 o
  -4   4  17      702.53      703.18     54.77 o
  -2   4  17      113.58      135.97     45.37 o
   0   4  17      231.47      192.38     59.41 o
   2   4  17      805.21      795.73     54.76 o
   4   4  17      142.04       97.99     47.74 o
   6   4  17      121.03      174.06     52.95 o
   8   4  17     1617.19     1760.37     71.66 o
  10   4  17      397.74      381.41     69.08 o
  12   4  17      351.50      492.71     68.56 o
  14   4  17      848.59      977.87    111.85 o
  -9   5  17      233.22      216.46     65.55 o
  -7   5  17      311.41      279.95     51.10 o
  -5   5  17       44.51       76.93     46.31 o
  -3   5  17      151.51      103.43     49.15 o
  -1   5  17      510.43      514.39     68.65 o
   1   5  17      333.15      275.34     63.93 o
   3   5  17       37.26       48.84     51.09 o
   5   5  17      254.44      160.56     58.33 o
 -24   0  18      330.26      299.53    126.60 o
 -22   0  18      495.43      569.51    118.22 o
 -20   0  18     1532.27     1756.09    105.83 o
 -18   0  18      248.32      215.45     74.89 o
 -16   0  18      433.46      404.77     70.03 o
 -14   0  18     2522.98     2510.82    118.39 o
 -12   0  18     1376.53     1323.22     84.04 o
 -10   0  18        5.70      -10.67     47.84 o
  -8   0  18     4231.09     4077.43    142.41 o
  -6   0  18     1627.80     1720.07     89.53 o
  -4   0  18       53.24       43.06     59.06 o
  -2   0  18     1534.43     1543.23     84.50 o
   0   0  18     1315.64     1319.07     82.23 o
   2   0  18       42.18       49.89     58.76 o
   4   0  18     1431.55     1254.95     82.26 o
   6   0  18     1321.80     1494.98     88.78 o
   8   0  18      516.78      528.68     72.48 o
  10   0  18      344.01      384.13     72.38 o
  12   0  18      998.52     1124.37     86.50 o
  14   0  18      671.68      887.49    127.02 o
  16   0  18      322.91      237.91    116.33 o
  18   0  18      127.68      356.55    126.81 o
  20   0  18      210.40      -16.56    131.85 o
 -23   1  18      138.93      199.24     78.12 o
 -21   1  18      497.64      486.06     80.57 o
 -19   1  18       93.22       72.66     58.35 o
 -17   1  18      648.91      653.21     54.29 o
 -15   1  18     1664.54     1606.12     54.90 o
 -13   1  18       96.29       52.32     37.53 o
 -11   1  18      647.19      552.93     40.86 o
  -9   1  18     2277.69     2307.95     72.00 o
  -7   1  18      660.46      719.36     77.72 o
  -5   1  18      329.72      279.87     43.89 o
  -3   1  18     5295.21     4881.87    112.56 o
  -1   1  18     1731.38     1918.17     83.44 o
   1   1  18       11.80       80.96     49.63 o
   3   1  18     3085.46     3091.76     96.91 o
   5   1  18     2477.03     2334.25     85.92 o
   7   1  18      266.80      261.12     46.78 o
   9   1  18      489.75      560.34     52.73 o
  11   1  18     1200.10     1245.54     73.29 o
  13   1  18      118.63       48.94     58.01 o
  15   1  18       90.47      185.59     64.02 o
  17   1  18      312.77      472.26     91.36 o
  19   1  18       14.95      -37.06     85.02 o
 -22   2  18      186.38      151.90     64.24 o
 -20   2  18       29.08        2.86     52.88 o
 -18   2  18      318.67      390.83     57.27 o
 -16   2  18      491.28      479.39     47.22 o
 -14   2  18       10.64       25.71     38.39 o
 -12   2  18     1362.06     1358.40     55.29 o
 -10   2  18     1429.61     1335.48     49.76 o
  -8   2  18       10.40      -28.06     38.06 o
  -6   2  18     1442.48     1497.62     63.11 o
  -4   2  18     2689.33     2470.59     73.36 o
  -2   2  18        5.23      -34.87     34.87 o
   0   2  18      743.43      772.81     46.18 o
   2   2  18     2956.20     3079.06     82.28 o
   4   2  18       47.21       70.25     38.14 o
   6   2  18      911.72     1113.48     60.57 o
   8   2  18     1457.03     1470.68     93.12 o
  10   2  18      195.29      177.31     49.94 o
  12   2  18      501.51      647.28     75.61 o
  14   2  18      962.18     1056.23     67.28 o
  16   2  18      199.87      190.71     58.06 o
  18   2  18       67.56       77.49     89.54 o
 -19   3  18        9.56      -28.53     53.12 o
 -17   3  18        6.88      -31.91     50.87 o
 -15   3  18       21.65       46.92     51.66 o
 -13   3  18       45.56       28.93     47.24 o
 -11   3  18        1.48      -15.90     41.36 o
  -9   3  18       10.45        6.56     40.42 o
  -7   3  18       53.48      -41.49     41.49 o
  -5   3  18       11.40      -16.17     44.23 o
  -3   3  18       44.98      -30.76     42.90 o
  -1   3  18       63.51       63.85     40.14 o
   1   3  18        1.76      -16.47     39.84 o
   3   3  18       12.32       46.81     41.26 o
   5   3  18      131.08      180.28     43.92 o
   7   3  18      100.21        2.77     40.66 o
   9   3  18        8.45      -47.81     47.81 o
  11   3  18       27.73       14.83     51.54 o
  13   3  18       39.47       51.72     68.50 o
  15   3  18      102.68       68.70     73.16 o
 -14   4  18       32.31       59.19     56.62 o
 -12   4  18      169.01      189.74     56.09 o
 -10   4  18       11.18      -14.79     47.53 o
  -8   4  18      170.67      260.53     50.32 o
  -6   4  18      444.06      537.31     49.08 o
  -4   4  18       40.13      -20.28     48.39 o
  -2   4  18      108.21      101.15     49.51 o
   0   4  18      489.60      572.27     62.61 o
   2   4  18      243.25      356.47     55.37 o
   4   4  18       46.92       64.02     50.17 o
   6   4  18      597.94      666.52     66.19 o
   8   4  18      329.34      401.00     56.81 o
  10   4  18       15.17      -13.15     65.20 o
 -21   1  19      370.96      380.85     68.75 o
 -19   1  19      137.59      203.22     54.58 o
 -17   1  19      542.51      585.80     69.13 o
 -15   1  19     1285.16     1271.31     64.30 o
 -13   1  19       81.08      104.30     43.89 o
 -11   1  19      859.36      862.82     51.97 o
  -9   1  19     2312.78     2244.13     73.94 o
  -7   1  19      305.72      316.81     58.97 o
  -5   1  19      696.72      667.39    110.07 o
  -3   1  19     3911.13     4010.89    119.10 o
  -1   1  19      977.11      999.39     67.08 o
   1   1  19      766.24      716.15     62.82 o
   3   1  19     2680.83     2696.89    160.36 o
   5   1  19      524.36      530.92     58.95 o
   7   1  19      154.61      183.30     57.23 o
   9   1  19     1205.52     1123.36     70.89 o
  11   1  19      515.84      552.10     65.13 o
  13   1  19       90.18       -4.92     61.38 o
  15   1  19      761.09      850.84     79.85 o
  17   1  19      201.65      283.60     92.06 o
 -20   2  19      248.21      282.48     66.73 o
 -18   2  19       26.42      -52.15     52.15 o
 -16   2  19       12.75      -10.81     47.64 o
 -14   2  19       88.98       43.42     45.44 o
 -12   2  19      423.38      464.14     43.99 o
 -10   2  19       67.78       43.30     38.73 o
  -8   2  19      177.44      130.79     47.94 o
  -6   2  19      702.17      651.54     54.58 o
  -4   2  19       79.19      122.94     46.90 o
  -2   2  19      236.94      181.64     46.40 o
   0   2  19      181.49      174.09     48.25 o
   2   2  19      950.90      998.93     68.01 o
   4   2  19       42.87        7.08     47.51 o
   6   2  19      983.37     1153.84     63.72 o
   8   2  19      806.12      932.21     61.55 o
  10   2  19        8.44       -5.60     58.08 o
  12   2  19      333.45      383.59     67.60 o
  14   2  19      254.00      316.82     69.42 o
  16   2  19      348.38      379.39     93.72 o
 -17   3  19      205.23      348.37     65.70 o
 -15   3  19      316.75      252.54     55.17 o
 -13   3  19        2.80      -49.97     49.97 o
 -11   3  19      368.79      390.45     50.46 o
  -9   3  19      403.70      502.72     49.70 o
  -7   3  19      389.40      373.64     47.95 o
  -5   3  19        5.51      -39.21     48.54 o
  -3   3  19     1213.06     1270.12     65.35 o
  -1   3  19     1181.94     1154.62     63.75 o
   1   3  19       79.03       56.31     43.89 o
   3   3  19      626.93      670.74     51.40 o
   5   3  19      524.34      470.74     56.04 o
   7   3  19      609.03      607.25     58.28 o
   9   3  19       20.92      109.05     54.53 o
  11   3  19      906.99      995.13     66.38 o
 -10   4  19      498.85      401.50     62.63 o
  -8   4  19      286.47      273.14     54.50 o
  -6   4  19     1243.77     1173.17     58.61 o
  -4   4  19      426.41      408.30     58.78 o
  -2   4  19      176.51      220.71     55.58 o
   0   4  19     1190.10     1305.52     68.26 o
   2   4  19      591.07      627.82     60.19 o
   4   4  19       24.03       42.18     54.14 o
   6   4  19     1077.78     1258.39     71.35 o
 -20   0  20        8.19       -7.37     81.17 o
 -18   0  20      321.13      417.29     86.13 o
 -16   0  20      366.82      346.92     80.56 o
 -14   0  20       39.31      -72.04    135.41 o
 -12   0  20     1611.23     1493.72     91.48 o
 -10   0  20     1221.04     1435.59     93.52 o
  -8   0  20      200.13      271.87    108.16 o
  -6   0  20      796.92      731.75    120.53 o
  -4   0  20     3822.38     3777.48    143.25 o
  -2   0  20      863.31      909.61     84.93 o
   0   0  20     1230.10     1174.27    103.02 o
   2   0  20     2762.50     2649.15    124.92 o
   4   0  20      714.99      941.10     86.48 o
   6   0  20      765.43      885.42     78.77 o
   8   0  20     2134.10     1905.34    109.21 o
  10   0  20      799.59      681.53    104.28 o
  12   0  20      533.43      699.32    165.59 o
  14   0  20     1483.80     1542.11    158.47 o
 -19   1  20       11.78       -3.92     56.23 o
 -17   1  20      203.03      214.56     56.90 o
 -15   1  20      265.03      325.07     57.08 o
 -13   1  20       11.97      -47.28     51.20 o
 -11   1  20      325.71      259.20     48.50 o
  -9   1  20      952.26      962.54     54.64 o
  -7   1  20      226.64      266.11     59.28 o
  -5   1  20     1145.33     1158.64     74.89 o
  -3   1  20     1842.91     1787.49     83.95 o
  -1   1  20      654.94      596.15     62.61 o
   1   1  20       90.20       26.62     59.39 o
   3   1  20     1818.99     1929.85     85.67 o
   5   1  20     1779.11     1858.56     85.92 o
   7   1  20       19.36       -8.85     72.69 o
   9   1  20      665.81      774.82     72.18 o
  11   1  20     1312.49     1524.53     86.24 o
  13   1  20      101.67       80.67     67.47 o
 -16   2  20        6.17       -1.07     55.70 o
 -14   2  20      983.67     1133.19     68.53 o
 -12   2  20      696.58      685.43     54.28 o
 -10   2  20       12.49       18.56     41.62 o
  -8   2  20      326.95      315.21     45.00 o
  -6   2  20      726.18      678.73     69.09 o
  -4   2  20      123.22      127.65     60.31 o
  -2   2  20       37.33       98.46     58.68 o
   0   2  20      359.57      277.10     61.61 o
   2   2  20       31.82      -52.16     56.79 o
   4   2  20       40.78       85.30     56.72 o
   6   2  20       71.63       22.08     60.74 o
   8   2  20        8.79       62.12     59.43 o
  10   2  20        8.47       13.13     64.41 o
  12   2  20       54.63      104.66     66.28 o
 -13   3  20      237.23      231.83     56.92 o
 -11   3  20      508.37      578.00     56.04 o
  -9   3  20       18.66      -18.38     47.10 o
  -7   3  20      103.52       76.72     46.58 o
  -5   3  20      583.72      551.77     59.19 o
  -3   3  20       23.13        8.81     58.81 o
  -1   3  20      259.21      163.19     61.33 o
   1   3  20      208.85      164.48    157.63 o
   3   3  20       40.96      -51.63     51.63 o
   5   3  20      401.12      428.77     70.74 o
   7   3  20      141.75       90.34     54.29 o
 -15   1  21       90.41       98.71     57.49 o
 -13   1  21      208.05      295.49     58.57 o
 -11   1  21      162.36      140.06     56.62 o
  -9   1  21       52.83        5.97     47.47 o
  -7   1  21      208.48      214.86     62.60 o
  -5   1  21      198.73      320.16     65.79 o
  -3   1  21        7.75        9.50     57.53 o
  -1   1  21      360.69      355.56     65.11 o
   1   1  21       61.23       15.24     60.70 o
   3   1  21       19.58        5.27     60.49 o
   5   1  21        3.97      -20.00     66.53 o
   7   1  21       23.50       43.58     70.35 o
   9   1  21        7.83      -34.93     83.63 o
  11   1  21       24.00      -12.75     66.67 o
 -12   2  21     1171.37     1202.34     71.15 o
 -10   2  21      274.25      319.82     53.42 o
  -8   2  21      248.69      270.62     66.13 o
  -6   2  21     1429.68     1382.85     84.70 o
  -4   2  21      772.64      927.56     86.80 o
  -2   2  21        3.27       12.16     62.03 o
   0   2  21     1840.46     1919.40    187.89 o
   2   2  21     1302.02     1397.21     82.54 o
   4   2  21        0.53       24.45     63.14 o
   6   2  21      429.36      396.85     68.42 o
   8   2  21      573.75      623.95     81.31 o
  -5   3  21      365.30      363.55     72.57 o
  -3   3  21     1239.59     1091.88    105.54 o
  -1   3  21      488.03      518.34     87.64 o
   1   3  21      124.75      326.78    111.93 o
 -12   0  22     1389.02     1241.92    105.11 o
 -10   0  22      118.16      211.24     87.27 o
  -8   0  22      575.12      714.29     94.24 o
  -6   0  22     3467.53     3579.32    224.28 o
  -4   0  22      259.17      355.08    121.99 o
  -2   0  22     1379.52     1244.67    147.57 o
   0   0  22     2945.56     3311.85    211.29 o
   2   0  22      585.80      631.98    131.01 o
   4   0  22      361.91      400.78    125.77 o
   6   0  22     2034.82     2423.52    177.75 o
 -11   1  22      234.18      228.90     61.45 o
  -9   1  22      689.59      734.52    110.07 o
  -7   1  22      306.26      342.68     98.52 o
  -5   1  22       33.71      107.22     68.01 o
  -3   1  22      481.07      494.04     71.87 o
  -1   1  22     1283.00     1423.32     85.70 o
   1   1  22        7.96      -21.56     64.49 o
   3   1  22      422.61      501.15     69.81 o
   5   1  22      612.57      633.05     75.29 o
  -4   2  22      342.08      388.00     70.99 o
  -2   2  22      257.45      310.48     84.30 o
   0   2  22       51.81       63.22     60.73 o
 
